# Supplementary material for: Ontology-aware neural network: a general framework for pattern mining from microbiome data
Source: Brief Bioinform. 2022 Jan 29;23(2):bbac005. doi: 10.1093/bib/bbac005 (PMC8921649; doi:10.1093/bib/bbac005)
Supplement: Supplementary_Table_S3_bbac005 [file supplementary_table_s3_bbac005.xlsx]

## Sheet: Sheet1
Supplementary Table S3. The microbial source tracking standard dataset from the published study by Shenhav et al.
RunID	AnalysisID	URL	Environment (as of January 2020)	Note
ERR525958	MGYA00128970	https://www.ebi.ac.uk/metagenomics/api/v1/analyses/MGYA00128970/file/ERR525958_MERGED_FASTQ_otu.tsv	Root-Host_associated-Human-Digestive_system-Large_intestine-Fecal	Used in FEAST study: Succession and initial colonization in infants
ERR525989	MGYA00128724	https://www.ebi.ac.uk/metagenomics/api/v1/analyses/MGYA00128724/file/ERR525989_MERGED_FASTQ_otu.tsv	Root-Host_associated-Human-Digestive_system-Large_intestine-Fecal	Used in FEAST study: Succession and initial colonization in infants
ERR525765	MGYA00128644	https://www.ebi.ac.uk/metagenomics/api/v1/analyses/MGYA00128644/file/ERR525765_MERGED_FASTQ_otu.tsv	Root-Host_associated-Human-Digestive_system-Large_intestine-Fecal	Used in FEAST study: Succession and initial colonization in infants
ERR525800	MGYA00128949	https://www.ebi.ac.uk/metagenomics/api/v1/analyses/MGYA00128949/file/ERR525800_MERGED_FASTQ_otu.tsv	Root-Host_associated-Human-Digestive_system-Large_intestine-Fecal	Used in FEAST study: Succession and initial colonization in infants
ERR525690	MGYA00128750	https://www.ebi.ac.uk/metagenomics/api/v1/analyses/MGYA00128750/file/ERR525690_MERGED_FASTQ_otu.tsv	Root-Host_associated-Human-Digestive_system-Large_intestine-Fecal	Used in FEAST study: Succession and initial colonization in infants
ERR526022	MGYA00128972	https://www.ebi.ac.uk/metagenomics/api/v1/analyses/MGYA00128972/file/ERR526022_MERGED_FASTQ_otu.tsv	Root-Host_associated-Human-Digestive_system-Large_intestine-Fecal	Used in FEAST study: Succession and initial colonization in infants
ERR525924	MGYA00128956	https://www.ebi.ac.uk/metagenomics/api/v1/analyses/MGYA00128956/file/ERR525924_MERGED_FASTQ_otu.tsv	Root-Host_associated-Human-Digestive_system-Large_intestine-Fecal	Used in FEAST study: Succession and initial colonization in infants
ERR525719	MGYA00129024	https://www.ebi.ac.uk/metagenomics/api/v1/analyses/MGYA00129024/file/ERR525719_MERGED_FASTQ_otu.tsv	Root-Host_associated-Human-Digestive_system-Large_intestine-Fecal	Used in FEAST study: Succession and initial colonization in infants
ERR525697	MGYA00128756	https://www.ebi.ac.uk/metagenomics/api/v1/analyses/MGYA00128756/file/ERR525697_MERGED_FASTQ_otu.tsv	Root-Host_associated-Human-Digestive_system-Large_intestine-Fecal	Used in FEAST study: Succession and initial colonization in infants
ERR526025	MGYA00128732	https://www.ebi.ac.uk/metagenomics/api/v1/analyses/MGYA00128732/file/ERR526025_MERGED_FASTQ_otu.tsv	Root-Host_associated-Human-Digestive_system-Large_intestine-Fecal	Used in FEAST study: Succession and initial colonization in infants
ERR525923	MGYA00128828	https://www.ebi.ac.uk/metagenomics/api/v1/analyses/MGYA00128828/file/ERR525923_MERGED_FASTQ_otu.tsv	Root-Host_associated-Human-Digestive_system-Large_intestine-Fecal	Used in FEAST study: Succession and initial colonization in infants
ERR526059	MGYA00128725	https://www.ebi.ac.uk/metagenomics/api/v1/analyses/MGYA00128725/file/ERR526059_MERGED_FASTQ_otu.tsv	Root-Host_associated-Human-Digestive_system-Large_intestine-Fecal	Used in FEAST study: Succession and initial colonization in infants
ERR525762	MGYA00128837	https://www.ebi.ac.uk/metagenomics/api/v1/analyses/MGYA00128837/file/ERR525762_MERGED_FASTQ_otu.tsv	Root-Host_associated-Human-Digestive_system-Large_intestine-Fecal	Used in FEAST study: Succession and initial colonization in infants
ERR525807	MGYA00128891	https://www.ebi.ac.uk/metagenomics/api/v1/analyses/MGYA00128891/file/ERR525807_MERGED_FASTQ_otu.tsv	Root-Host_associated-Human-Digestive_system-Large_intestine-Fecal	Used in FEAST study: Succession and initial colonization in infants
ERR525699	MGYA00128848	https://www.ebi.ac.uk/metagenomics/api/v1/analyses/MGYA00128848/file/ERR525699_MERGED_FASTQ_otu.tsv	Root-Host_associated-Human-Digestive_system-Large_intestine-Fecal	Used in FEAST study: Succession and initial colonization in infants
ERR525710	MGYA00128705	https://www.ebi.ac.uk/metagenomics/api/v1/analyses/MGYA00128705/file/ERR525710_MERGED_FASTQ_otu.tsv	Root-Host_associated-Human-Digestive_system-Large_intestine-Fecal	Used in FEAST study: Succession and initial colonization in infants
ERR525875	MGYA00128912	https://www.ebi.ac.uk/metagenomics/api/v1/analyses/MGYA00128912/file/ERR525875_MERGED_FASTQ_otu.tsv	Root-Host_associated-Human-Digestive_system-Large_intestine-Fecal	Used in FEAST study: Succession and initial colonization in infants
ERR526057	MGYA00128662	https://www.ebi.ac.uk/metagenomics/api/v1/analyses/MGYA00128662/file/ERR526057_MERGED_FASTQ_otu.tsv	Root-Host_associated-Human-Digestive_system-Large_intestine-Fecal	Used in FEAST study: Succession and initial colonization in infants
ERR525951	MGYA00129015	https://www.ebi.ac.uk/metagenomics/api/v1/analyses/MGYA00129015/file/ERR525951_MERGED_FASTQ_otu.tsv	Root-Host_associated-Human-Digestive_system-Large_intestine-Fecal	Used in FEAST study: Succession and initial colonization in infants
ERR525980	MGYA00128963	https://www.ebi.ac.uk/metagenomics/api/v1/analyses/MGYA00128963/file/ERR525980_MERGED_FASTQ_otu.tsv	Root-Host_associated-Human-Digestive_system-Large_intestine-Fecal	Used in FEAST study: Succession and initial colonization in infants
ERR526086	MGYA00128961	https://www.ebi.ac.uk/metagenomics/api/v1/analyses/MGYA00128961/file/ERR526086_MERGED_FASTQ_otu.tsv	Root-Host_associated-Human-Digestive_system-Large_intestine-Fecal	Used in FEAST study: Succession and initial colonization in infants
ERR525809	MGYA00128677	https://www.ebi.ac.uk/metagenomics/api/v1/analyses/MGYA00128677/file/ERR525809_MERGED_FASTQ_otu.tsv	Root-Host_associated-Human-Digestive_system-Large_intestine-Fecal	Used in FEAST study: Succession and initial colonization in infants
ERR526050	MGYA00129003	https://www.ebi.ac.uk/metagenomics/api/v1/analyses/MGYA00129003/file/ERR526050_MERGED_FASTQ_otu.tsv	Root-Host_associated-Human-Digestive_system-Large_intestine-Fecal	Used in FEAST study: Succession and initial colonization in infants
ERR525956	MGYA00128930	https://www.ebi.ac.uk/metagenomics/api/v1/analyses/MGYA00128930/file/ERR525956_MERGED_FASTQ_otu.tsv	Root-Host_associated-Human-Digestive_system-Large_intestine-Fecal	Used in FEAST study: Succession and initial colonization in infants
ERR525987	MGYA00128763	https://www.ebi.ac.uk/metagenomics/api/v1/analyses/MGYA00128763/file/ERR525987_MERGED_FASTQ_otu.tsv	Root-Host_associated-Human-Digestive_system-Large_intestine-Fecal	Used in FEAST study: Succession and initial colonization in infants
ERR526081	MGYA00129000	https://www.ebi.ac.uk/metagenomics/api/v1/analyses/MGYA00129000/file/ERR526081_MERGED_FASTQ_otu.tsv	Root-Host_associated-Human-Digestive_system-Large_intestine-Fecal	Used in FEAST study: Succession and initial colonization in infants
ERR525717	MGYA00128769	https://www.ebi.ac.uk/metagenomics/api/v1/analyses/MGYA00128769/file/ERR525717_MERGED_FASTQ_otu.tsv	Root-Host_associated-Human-Digestive_system-Large_intestine-Fecal	Used in FEAST study: Succession and initial colonization in infants
ERR525872	MGYA00128827	https://www.ebi.ac.uk/metagenomics/api/v1/analyses/MGYA00128827/file/ERR525872_MERGED_FASTQ_otu.tsv	Root-Host_associated-Human-Digestive_system-Large_intestine-Fecal	Used in FEAST study: Succession and initial colonization in infants
ERR525963	MGYA00128689	https://www.ebi.ac.uk/metagenomics/api/v1/analyses/MGYA00128689/file/ERR525963_MERGED_FASTQ_otu.tsv	Root-Host_associated-Human-Digestive_system-Large_intestine-Fecal	Used in FEAST study: Succession and initial colonization in infants
ERR526065	MGYA00128658	https://www.ebi.ac.uk/metagenomics/api/v1/analyses/MGYA00128658/file/ERR526065_MERGED_FASTQ_otu.tsv	Root-Host_associated-Human-Digestive_system-Large_intestine-Fecal	Used in FEAST study: Succession and initial colonization in infants
ERR526019	MGYA00128755	https://www.ebi.ac.uk/metagenomics/api/v1/analyses/MGYA00128755/file/ERR526019_MERGED_FASTQ_otu.tsv	Root-Host_associated-Human-Digestive_system-Large_intestine-Fecal	Used in FEAST study: Succession and initial colonization in infants
ERR525847	MGYA00128709	https://www.ebi.ac.uk/metagenomics/api/v1/analyses/MGYA00128709/file/ERR525847_MERGED_FASTQ_otu.tsv	Root-Host_associated-Human-Digestive_system-Large_intestine-Fecal	Used in FEAST study: Succession and initial colonization in infants
ERR525722	MGYA00128737	https://www.ebi.ac.uk/metagenomics/api/v1/analyses/MGYA00128737/file/ERR525722_MERGED_FASTQ_otu.tsv	Root-Host_associated-Human-Digestive_system-Large_intestine-Fecal	Used in FEAST study: Succession and initial colonization in infants
ERR525896	MGYA00128744	https://www.ebi.ac.uk/metagenomics/api/v1/analyses/MGYA00128744/file/ERR525896_MERGED_FASTQ_otu.tsv	Root-Host_associated-Human-Digestive_system-Large_intestine-Fecal	Used in FEAST study: Succession and initial colonization in infants
ERR525918	MGYA00128894	https://www.ebi.ac.uk/metagenomics/api/v1/analyses/MGYA00128894/file/ERR525918_MERGED_FASTQ_otu.tsv	Root-Host_associated-Human-Digestive_system-Large_intestine-Fecal	Used in FEAST study: Succession and initial colonization in infants
ERR525840	MGYA00128834	https://www.ebi.ac.uk/metagenomics/api/v1/analyses/MGYA00128834/file/ERR525840_MERGED_FASTQ_otu.tsv	Root-Host_associated-Human-Digestive_system-Large_intestine-Fecal	Used in FEAST study: Succession and initial colonization in infants
ERR525725	MGYA00128793	https://www.ebi.ac.uk/metagenomics/api/v1/analyses/MGYA00128793/file/ERR525725_MERGED_FASTQ_otu.tsv	Root-Host_associated-Human-Digestive_system-Large_intestine-Fecal	Used in FEAST study: Succession and initial colonization in infants
ERR525891	MGYA00128704	https://www.ebi.ac.uk/metagenomics/api/v1/analyses/MGYA00128704/file/ERR525891_MERGED_FASTQ_otu.tsv	Root-Host_associated-Human-Digestive_system-Large_intestine-Fecal	Used in FEAST study: Succession and initial colonization in infants
ERR525964	MGYA00128907	https://www.ebi.ac.uk/metagenomics/api/v1/analyses/MGYA00128907/file/ERR525964_MERGED_FASTQ_otu.tsv	Root-Host_associated-Human-Digestive_system-Large_intestine-Fecal	Used in FEAST study: Succession and initial colonization in infants
ERR526062	MGYA00128958	https://www.ebi.ac.uk/metagenomics/api/v1/analyses/MGYA00128958/file/ERR526062_MERGED_FASTQ_otu.tsv	Root-Host_associated-Human-Digestive_system-Large_intestine-Fecal	Used in FEAST study: Succession and initial colonization in infants
ERR525788	MGYA00128860	https://www.ebi.ac.uk/metagenomics/api/v1/analyses/MGYA00128860/file/ERR525788_MERGED_FASTQ_otu.tsv	Root-Host_associated-Human-Digestive_system-Large_intestine-Fecal	Used in FEAST study: Succession and initial colonization in infants
ERR525759	MGYA00128726	https://www.ebi.ac.uk/metagenomics/api/v1/analyses/MGYA00128726/file/ERR525759_MERGED_FASTQ_otu.tsv	Root-Host_associated-Human-Digestive_system-Large_intestine-Fecal	Used in FEAST study: Succession and initial colonization in infants
ERR525916	MGYA00128770	https://www.ebi.ac.uk/metagenomics/api/v1/analyses/MGYA00128770/file/ERR525916_MERGED_FASTQ_otu.tsv	Root-Host_associated-Human-Digestive_system-Large_intestine-Fecal	Used in FEAST study: Succession and initial colonization in infants
ERR526010	MGYA00128796	https://www.ebi.ac.uk/metagenomics/api/v1/analyses/MGYA00128796/file/ERR526010_MERGED_FASTQ_otu.tsv	Root-Host_associated-Human-Digestive_system-Large_intestine-Fecal	Used in FEAST study: Succession and initial colonization in infants
ERR525832	MGYA00128877	https://www.ebi.ac.uk/metagenomics/api/v1/analyses/MGYA00128877/file/ERR525832_MERGED_FASTQ_otu.tsv	Root-Host_associated-Human-Digestive_system-Large_intestine-Fecal	Used in FEAST study: Succession and initial colonization in infants
ERR525786	MGYA00128631	https://www.ebi.ac.uk/metagenomics/api/v1/analyses/MGYA00128631/file/ERR525786_MERGED_FASTQ_otu.tsv	Root-Host_associated-Human-Digestive_system-Large_intestine-Fecal	Used in FEAST study: Succession and initial colonization in infants
ERR525757	MGYA00128806	https://www.ebi.ac.uk/metagenomics/api/v1/analyses/MGYA00128806/file/ERR525757_MERGED_FASTQ_otu.tsv	Root-Host_associated-Human-Digestive_system-Large_intestine-Fecal	Used in FEAST study: Succession and initial colonization in infants
ERR525835	MGYA00128883	https://www.ebi.ac.uk/metagenomics/api/v1/analyses/MGYA00128883/file/ERR525835_MERGED_FASTQ_otu.tsv	Root-Host_associated-Human-Digestive_system-Large_intestine-Fecal	Used in FEAST study: Succession and initial colonization in infants
ERR525781	MGYA00128804	https://www.ebi.ac.uk/metagenomics/api/v1/analyses/MGYA00128804/file/ERR525781_MERGED_FASTQ_otu.tsv	Root-Host_associated-Human-Digestive_system-Large_intestine-Fecal	Used in FEAST study: Succession and initial colonization in infants
ERR525750	MGYA00129021	https://www.ebi.ac.uk/metagenomics/api/v1/analyses/MGYA00129021/file/ERR525750_MERGED_FASTQ_otu.tsv	Root-Host_associated-Human-Digestive_system-Large_intestine-Fecal	Used in FEAST study: Succession and initial colonization in infants
ERR525911	MGYA00128736	https://www.ebi.ac.uk/metagenomics/api/v1/analyses/MGYA00128736/file/ERR525911_MERGED_FASTQ_otu.tsv	Root-Host_associated-Human-Digestive_system-Large_intestine-Fecal	Used in FEAST study: Succession and initial colonization in infants
ERR526017	MGYA00129020	https://www.ebi.ac.uk/metagenomics/api/v1/analyses/MGYA00129020/file/ERR526017_MERGED_FASTQ_otu.tsv	Root-Host_associated-Human-Digestive_system-Large_intestine-Fecal	Used in FEAST study: Succession and initial colonization in infants
ERR525849	MGYA00128669	https://www.ebi.ac.uk/metagenomics/api/v1/analyses/MGYA00128669/file/ERR525849_MERGED_FASTQ_otu.tsv	Root-Host_associated-Human-Digestive_system-Large_intestine-Fecal	Used in FEAST study: Succession and initial colonization in infants
ERR525898	MGYA00128915	https://www.ebi.ac.uk/metagenomics/api/v1/analyses/MGYA00128915/file/ERR525898_MERGED_FASTQ_otu.tsv	Root-Host_associated-Human-Digestive_system-Large_intestine-Fecal	Used in FEAST study: Succession and initial colonization in infants
ERR525741	MGYA00128760	https://www.ebi.ac.uk/metagenomics/api/v1/analyses/MGYA00128760/file/ERR525741_MERGED_FASTQ_otu.tsv	Root-Host_associated-Human-Digestive_system-Large_intestine-Fecal	Used in FEAST study: Succession and initial colonization in infants
ERR525824	MGYA00128675	https://www.ebi.ac.uk/metagenomics/api/v1/analyses/MGYA00128675/file/ERR525824_MERGED_FASTQ_otu.tsv	Root-Host_associated-Human-Digestive_system-Large_intestine-Fecal	Used in FEAST study: Succession and initial colonization in infants
ERR525790	MGYA00128753	https://www.ebi.ac.uk/metagenomics/api/v1/analyses/MGYA00128753/file/ERR525790_MERGED_FASTQ_otu.tsv	Root-Host_associated-Human-Digestive_system-Large_intestine-Fecal	Used in FEAST study: Succession and initial colonization in infants
ERR525889	MGYA00128979	https://www.ebi.ac.uk/metagenomics/api/v1/analyses/MGYA00128979/file/ERR525889_MERGED_FASTQ_otu.tsv	Root-Host_associated-Human-Digestive_system-Large_intestine-Fecal	Used in FEAST study: Succession and initial colonization in infants
ERR525858	MGYA00128785	https://www.ebi.ac.uk/metagenomics/api/v1/analyses/MGYA00128785/file/ERR525858_MERGED_FASTQ_otu.tsv	Root-Host_associated-Human-Digestive_system-Large_intestine-Fecal	Used in FEAST study: Succession and initial colonization in infants
ERR525900	MGYA00128707	https://www.ebi.ac.uk/metagenomics/api/v1/analyses/MGYA00128707/file/ERR525900_MERGED_FASTQ_otu.tsv	Root-Host_associated-Human-Digestive_system-Large_intestine-Fecal	Used in FEAST study: Succession and initial colonization in infants
ERR526006	MGYA00128697	https://www.ebi.ac.uk/metagenomics/api/v1/analyses/MGYA00128697/file/ERR526006_MERGED_FASTQ_otu.tsv	Root-Host_associated-Human-Digestive_system-Large_intestine-Fecal	Used in FEAST study: Succession and initial colonization in infants
ERR525907	MGYA00128808	https://www.ebi.ac.uk/metagenomics/api/v1/analyses/MGYA00128808/file/ERR525907_MERGED_FASTQ_otu.tsv	Root-Host_associated-Human-Digestive_system-Large_intestine-Fecal	Used in FEAST study: Succession and initial colonization in infants
ERR526001	MGYA00128924	https://www.ebi.ac.uk/metagenomics/api/v1/analyses/MGYA00128924/file/ERR526001_MERGED_FASTQ_otu.tsv	Root-Host_associated-Human-Digestive_system-Large_intestine-Fecal	Used in FEAST study: Succession and initial colonization in infants
ERR525746	MGYA00128861	https://www.ebi.ac.uk/metagenomics/api/v1/analyses/MGYA00128861/file/ERR525746_MERGED_FASTQ_otu.tsv	Root-Host_associated-Human-Digestive_system-Large_intestine-Fecal	Used in FEAST study: Succession and initial colonization in infants
ERR525823	MGYA00128872	https://www.ebi.ac.uk/metagenomics/api/v1/analyses/MGYA00128872/file/ERR525823_MERGED_FASTQ_otu.tsv	Root-Host_associated-Human-Digestive_system-Large_intestine-Fecal	Used in FEAST study: Succession and initial colonization in infants
ERR525797	MGYA00128988	https://www.ebi.ac.uk/metagenomics/api/v1/analyses/MGYA00128988/file/ERR525797_MERGED_FASTQ_otu.tsv	Root-Host_associated-Human-Digestive_system-Large_intestine-Fecal	Used in FEAST study: Succession and initial colonization in infants
ERR525734	MGYA00129025	https://www.ebi.ac.uk/metagenomics/api/v1/analyses/MGYA00129025/file/ERR525734_MERGED_FASTQ_otu.tsv	Root-Host_associated-Human-Digestive_system-Large_intestine-Fecal	Used in FEAST study: Succession and initial colonization in infants
ERR525880	MGYA00129014	https://www.ebi.ac.uk/metagenomics/api/v1/analyses/MGYA00129014/file/ERR525880_MERGED_FASTQ_otu.tsv	Root-Host_associated-Human-Digestive_system-Large_intestine-Fecal	Used in FEAST study: Succession and initial colonization in infants
ERR525851	MGYA00128840	https://www.ebi.ac.uk/metagenomics/api/v1/analyses/MGYA00128840/file/ERR525851_MERGED_FASTQ_otu.tsv	Root-Host_associated-Human-Digestive_system-Large_intestine-Fecal	Used in FEAST study: Succession and initial colonization in infants
ERR525909	MGYA00128727	https://www.ebi.ac.uk/metagenomics/api/v1/analyses/MGYA00128727/file/ERR525909_MERGED_FASTQ_otu.tsv	Root-Host_associated-Human-Digestive_system-Large_intestine-Fecal	Used in FEAST study: Succession and initial colonization in infants
ERR525748	MGYA00128849	https://www.ebi.ac.uk/metagenomics/api/v1/analyses/MGYA00128849/file/ERR525748_MERGED_FASTQ_otu.tsv	Root-Host_associated-Human-Digestive_system-Large_intestine-Fecal	Used in FEAST study: Succession and initial colonization in infants
ERR525799	MGYA00128857	https://www.ebi.ac.uk/metagenomics/api/v1/analyses/MGYA00128857/file/ERR525799_MERGED_FASTQ_otu.tsv	Root-Host_associated-Human-Digestive_system-Large_intestine-Fecal	Used in FEAST study: Succession and initial colonization in infants
ERR525975	MGYA00128759	https://www.ebi.ac.uk/metagenomics/api/v1/analyses/MGYA00128759/file/ERR525975_MERGED_FASTQ_otu.tsv	Root-Host_associated-Human-Digestive_system-Large_intestine-Fecal	Used in FEAST study: Succession and initial colonization in infants
ERR526073	MGYA00128910	https://www.ebi.ac.uk/metagenomics/api/v1/analyses/MGYA00128910/file/ERR526073_MERGED_FASTQ_otu.tsv	Root-Host_associated-Human-Digestive_system-Large_intestine-Fecal	Used in FEAST study: Succession and initial colonization in infants
ERR525972	MGYA00128971	https://www.ebi.ac.uk/metagenomics/api/v1/analyses/MGYA00128971/file/ERR525972_MERGED_FASTQ_otu.tsv	Root-Host_associated-Human-Digestive_system-Large_intestine-Fecal	Used in FEAST study: Succession and initial colonization in infants
ERR526074	MGYA00128800	https://www.ebi.ac.uk/metagenomics/api/v1/analyses/MGYA00128800/file/ERR526074_MERGED_FASTQ_otu.tsv	Root-Host_associated-Human-Digestive_system-Large_intestine-Fecal	Used in FEAST study: Succession and initial colonization in infants
ERR525733	MGYA00128895	https://www.ebi.ac.uk/metagenomics/api/v1/analyses/MGYA00128895/file/ERR525733_MERGED_FASTQ_otu.tsv	Root-Host_associated-Human-Digestive_system-Large_intestine-Fecal	Used in FEAST study: Succession and initial colonization in infants
ERR525887	MGYA00128851	https://www.ebi.ac.uk/metagenomics/api/v1/analyses/MGYA00128851/file/ERR525887_MERGED_FASTQ_otu.tsv	Root-Host_associated-Human-Digestive_system-Large_intestine-Fecal	Used in FEAST study: Succession and initial colonization in infants
ERR525856	MGYA00128826	https://www.ebi.ac.uk/metagenomics/api/v1/analyses/MGYA00128826/file/ERR525856_MERGED_FASTQ_otu.tsv	Root-Host_associated-Human-Digestive_system-Large_intestine-Fecal	Used in FEAST study: Succession and initial colonization in infants
ERR526008	MGYA00128997	https://www.ebi.ac.uk/metagenomics/api/v1/analyses/MGYA00128997/file/ERR526008_MERGED_FASTQ_otu.tsv	Root-Host_associated-Human-Digestive_system-Large_intestine-Fecal	Used in FEAST study: Succession and initial colonization in infants
ERR525996	MGYA00128825	https://www.ebi.ac.uk/metagenomics/api/v1/analyses/MGYA00128825/file/ERR525996_MERGED_FASTQ_otu.tsv	Root-Host_associated-Human-Digestive_system-Large_intestine-Fecal	Used in FEAST study: Succession and initial colonization in infants
ERR526041	MGYA00128817	https://www.ebi.ac.uk/metagenomics/api/v1/analyses/MGYA00128817/file/ERR526041_MERGED_FASTQ_otu.tsv	Root-Host_associated-Human-Digestive_system-Large_intestine-Fecal	Used in FEAST study: Succession and initial colonization in infants
ERR525947	MGYA00128985	https://www.ebi.ac.uk/metagenomics/api/v1/analyses/MGYA00128985/file/ERR525947_MERGED_FASTQ_otu.tsv	Root-Host_associated-Human-Digestive_system-Large_intestine-Fecal	Used in FEAST study: Succession and initial colonization in infants
ERR525863	MGYA00128761	https://www.ebi.ac.uk/metagenomics/api/v1/analyses/MGYA00128761/file/ERR525863_MERGED_FASTQ_otu.tsv	Root-Host_associated-Human-Digestive_system-Large_intestine-Fecal	Used in FEAST study: Succession and initial colonization in infants
ERR525706	MGYA00128946	https://www.ebi.ac.uk/metagenomics/api/v1/analyses/MGYA00128946/file/ERR525706_MERGED_FASTQ_otu.tsv	Root-Host_associated-Human-Digestive_system-Large_intestine-Fecal	Used in FEAST study: Succession and initial colonization in infants
ERR525864	MGYA00128814	https://www.ebi.ac.uk/metagenomics/api/v1/analyses/MGYA00128814/file/ERR525864_MERGED_FASTQ_otu.tsv	Root-Host_associated-Human-Digestive_system-Large_intestine-Fecal	Used in FEAST study: Succession and initial colonization in infants
ERR525701	MGYA00128950	https://www.ebi.ac.uk/metagenomics/api/v1/analyses/MGYA00128950/file/ERR525701_MERGED_FASTQ_otu.tsv	Root-Host_associated-Human-Digestive_system-Large_intestine-Fecal	Used in FEAST study: Succession and initial colonization in infants
ERR525688	MGYA00128633	https://www.ebi.ac.uk/metagenomics/api/v1/analyses/MGYA00128633/file/ERR525688_MERGED_FASTQ_otu.tsv	Root-Host_associated-Human-Digestive_system-Large_intestine-Fecal	Used in FEAST study: Succession and initial colonization in infants
ERR525818	MGYA00128918	https://www.ebi.ac.uk/metagenomics/api/v1/analyses/MGYA00128918/file/ERR525818_MERGED_FASTQ_otu.tsv	Root-Host_associated-Human-Digestive_system-Large_intestine-Fecal	Used in FEAST study: Succession and initial colonization in infants
ERR525991	MGYA00128982	https://www.ebi.ac.uk/metagenomics/api/v1/analyses/MGYA00128982/file/ERR525991_MERGED_FASTQ_otu.tsv	Root-Host_associated-Human-Digestive_system-Large_intestine-Fecal	Used in FEAST study: Succession and initial colonization in infants
ERR526046	MGYA00128721	https://www.ebi.ac.uk/metagenomics/api/v1/analyses/MGYA00128721/file/ERR526046_MERGED_FASTQ_otu.tsv	Root-Host_associated-Human-Digestive_system-Large_intestine-Fecal	Used in FEAST study: Succession and initial colonization in infants
ERR525940	MGYA00128700	https://www.ebi.ac.uk/metagenomics/api/v1/analyses/MGYA00128700/file/ERR525940_MERGED_FASTQ_otu.tsv	Root-Host_associated-Human-Digestive_system-Large_intestine-Fecal	Used in FEAST study: Succession and initial colonization in infants
ERR526034	MGYA00128905	https://www.ebi.ac.uk/metagenomics/api/v1/analyses/MGYA00128905/file/ERR526034_MERGED_FASTQ_otu.tsv	Root-Host_associated-Human-Digestive_system-Large_intestine-Fecal	Used in FEAST study: Succession and initial colonization in infants
ERR525932	MGYA00128980	https://www.ebi.ac.uk/metagenomics/api/v1/analyses/MGYA00128980/file/ERR525932_MERGED_FASTQ_otu.tsv	Root-Host_associated-Human-Digestive_system-Large_intestine-Fecal	Used in FEAST study: Succession and initial colonization in infants
ERR525816	MGYA00128682	https://www.ebi.ac.uk/metagenomics/api/v1/analyses/MGYA00128682/file/ERR525816_MERGED_FASTQ_otu.tsv	Root-Host_associated-Human-Digestive_system-Large_intestine-Fecal	Used in FEAST study: Succession and initial colonization in infants
ERR525773	MGYA00128661	https://www.ebi.ac.uk/metagenomics/api/v1/analyses/MGYA00128661/file/ERR525773_MERGED_FASTQ_otu.tsv	Root-Host_associated-Human-Digestive_system-Large_intestine-Fecal	Used in FEAST study: Succession and initial colonization in infants
ERR526048	MGYA00128876	https://www.ebi.ac.uk/metagenomics/api/v1/analyses/MGYA00128876/file/ERR526048_MERGED_FASTQ_otu.tsv	Root-Host_associated-Human-Digestive_system-Large_intestine-Fecal	Used in FEAST study: Succession and initial colonization in infants
ERR525811	MGYA00128739	https://www.ebi.ac.uk/metagenomics/api/v1/analyses/MGYA00128739/file/ERR525811_MERGED_FASTQ_otu.tsv	Root-Host_associated-Human-Digestive_system-Large_intestine-Fecal	Used in FEAST study: Succession and initial colonization in infants
ERR525774	MGYA00128994	https://www.ebi.ac.uk/metagenomics/api/v1/analyses/MGYA00128994/file/ERR525774_MERGED_FASTQ_otu.tsv	Root-Host_associated-Human-Digestive_system-Large_intestine-Fecal	Used in FEAST study: Succession and initial colonization in infants
ERR525998	MGYA00128992	https://www.ebi.ac.uk/metagenomics/api/v1/analyses/MGYA00128992/file/ERR525998_MERGED_FASTQ_otu.tsv	Root-Host_associated-Human-Digestive_system-Large_intestine-Fecal	Used in FEAST study: Succession and initial colonization in infants
ERR525949	MGYA00128731	https://www.ebi.ac.uk/metagenomics/api/v1/analyses/MGYA00128731/file/ERR525949_MERGED_FASTQ_otu.tsv	Root-Host_associated-Human-Digestive_system-Large_intestine-Fecal	Used in FEAST study: Succession and initial colonization in infants
ERR525708	MGYA00128932	https://www.ebi.ac.uk/metagenomics/api/v1/analyses/MGYA00128932/file/ERR525708_MERGED_FASTQ_otu.tsv	Root-Host_associated-Human-Digestive_system-Large_intestine-Fecal	Used in FEAST study: Succession and initial colonization in infants
ERR526033	MGYA00128674	https://www.ebi.ac.uk/metagenomics/api/v1/analyses/MGYA00128674/file/ERR526033_MERGED_FASTQ_otu.tsv	Root-Host_associated-Human-Digestive_system-Large_intestine-Fecal	Used in FEAST study: Succession and initial colonization in infants
ERR525935	MGYA00128967	https://www.ebi.ac.uk/metagenomics/api/v1/analyses/MGYA00128967/file/ERR525935_MERGED_FASTQ_otu.tsv	Root-Host_associated-Human-Digestive_system-Large_intestine-Fecal	Used in FEAST study: Succession and initial colonization in infants
ERR525834	MGYA00129016	https://www.ebi.ac.uk/metagenomics/api/v1/analyses/MGYA00129016/file/ERR525834_MERGED_FASTQ_otu.tsv	Root-Host_associated-Human-Digestive_system-Large_intestine-Fecal	Used in FEAST study: Succession and initial colonization in infants
ERR525780	MGYA00129026	https://www.ebi.ac.uk/metagenomics/api/v1/analyses/MGYA00129026/file/ERR525780_MERGED_FASTQ_otu.tsv	Root-Host_associated-Human-Digestive_system-Large_intestine-Fecal	Used in FEAST study: Succession and initial colonization in infants
ERR525751	MGYA00128993	https://www.ebi.ac.uk/metagenomics/api/v1/analyses/MGYA00128993/file/ERR525751_MERGED_FASTQ_otu.tsv	Root-Host_associated-Human-Digestive_system-Large_intestine-Fecal	Used in FEAST study: Succession and initial colonization in infants
ERR525910	MGYA00128668	https://www.ebi.ac.uk/metagenomics/api/v1/analyses/MGYA00128668/file/ERR525910_MERGED_FASTQ_otu.tsv	Root-Host_associated-Human-Digestive_system-Large_intestine-Fecal	Used in FEAST study: Succession and initial colonization in infants
ERR526016	MGYA00128854	https://www.ebi.ac.uk/metagenomics/api/v1/analyses/MGYA00128854/file/ERR526016_MERGED_FASTQ_otu.tsv	Root-Host_associated-Human-Digestive_system-Large_intestine-Fecal	Used in FEAST study: Succession and initial colonization in infants
ERR525848	MGYA00128842	https://www.ebi.ac.uk/metagenomics/api/v1/analyses/MGYA00128842/file/ERR525848_MERGED_FASTQ_otu.tsv	Root-Host_associated-Human-Digestive_system-Large_intestine-Fecal	Used in FEAST study: Succession and initial colonization in infants
ERR525899	MGYA00128812	https://www.ebi.ac.uk/metagenomics/api/v1/analyses/MGYA00128812/file/ERR525899_MERGED_FASTQ_otu.tsv	Root-Host_associated-Human-Digestive_system-Large_intestine-Fecal	Used in FEAST study: Succession and initial colonization in infants
ERR525917	MGYA00128645	https://www.ebi.ac.uk/metagenomics/api/v1/analyses/MGYA00128645/file/ERR525917_MERGED_FASTQ_otu.tsv	Root-Host_associated-Human-Digestive_system-Large_intestine-Fecal	Used in FEAST study: Succession and initial colonization in infants
ERR526011	MGYA00128703	https://www.ebi.ac.uk/metagenomics/api/v1/analyses/MGYA00128703/file/ERR526011_MERGED_FASTQ_otu.tsv	Root-Host_associated-Human-Digestive_system-Large_intestine-Fecal	Used in FEAST study: Succession and initial colonization in infants
ERR525833	MGYA00128683	https://www.ebi.ac.uk/metagenomics/api/v1/analyses/MGYA00128683/file/ERR525833_MERGED_FASTQ_otu.tsv	Root-Host_associated-Human-Digestive_system-Large_intestine-Fecal	Used in FEAST study: Succession and initial colonization in infants
ERR525787	MGYA00128754	https://www.ebi.ac.uk/metagenomics/api/v1/analyses/MGYA00128754/file/ERR525787_MERGED_FASTQ_otu.tsv	Root-Host_associated-Human-Digestive_system-Large_intestine-Fecal	Used in FEAST study: Succession and initial colonization in infants
ERR525756	MGYA00128712	https://www.ebi.ac.uk/metagenomics/api/v1/analyses/MGYA00128712/file/ERR525756_MERGED_FASTQ_otu.tsv	Root-Host_associated-Human-Digestive_system-Large_intestine-Fecal	Used in FEAST study: Succession and initial colonization in infants
ERR525919	MGYA00128953	https://www.ebi.ac.uk/metagenomics/api/v1/analyses/MGYA00128953/file/ERR525919_MERGED_FASTQ_otu.tsv	Root-Host_associated-Human-Digestive_system-Large_intestine-Fecal	Used in FEAST study: Succession and initial colonization in infants
ERR525841	MGYA00128941	https://www.ebi.ac.uk/metagenomics/api/v1/analyses/MGYA00128941/file/ERR525841_MERGED_FASTQ_otu.tsv	Root-Host_associated-Human-Digestive_system-Large_intestine-Fecal	Used in FEAST study: Succession and initial colonization in infants
ERR525724	MGYA00128714	https://www.ebi.ac.uk/metagenomics/api/v1/analyses/MGYA00128714/file/ERR525724_MERGED_FASTQ_otu.tsv	Root-Host_associated-Human-Digestive_system-Large_intestine-Fecal	Used in FEAST study: Succession and initial colonization in infants
ERR525890	MGYA00128715	https://www.ebi.ac.uk/metagenomics/api/v1/analyses/MGYA00128715/file/ERR525890_MERGED_FASTQ_otu.tsv	Root-Host_associated-Human-Digestive_system-Large_intestine-Fecal	Used in FEAST study: Succession and initial colonization in infants
ERR525965	MGYA00128718	https://www.ebi.ac.uk/metagenomics/api/v1/analyses/MGYA00128718/file/ERR525965_MERGED_FASTQ_otu.tsv	Root-Host_associated-Human-Digestive_system-Large_intestine-Fecal	Used in FEAST study: Succession and initial colonization in infants
ERR526063	MGYA00128969	https://www.ebi.ac.uk/metagenomics/api/v1/analyses/MGYA00128969/file/ERR526063_MERGED_FASTQ_otu.tsv	Root-Host_associated-Human-Digestive_system-Large_intestine-Fecal	Used in FEAST study: Succession and initial colonization in infants
ERR525789	MGYA00129005	https://www.ebi.ac.uk/metagenomics/api/v1/analyses/MGYA00129005/file/ERR525789_MERGED_FASTQ_otu.tsv	Root-Host_associated-Human-Digestive_system-Large_intestine-Fecal	Used in FEAST study: Succession and initial colonization in infants
ERR525758	MGYA00128938	https://www.ebi.ac.uk/metagenomics/api/v1/analyses/MGYA00128938/file/ERR525758_MERGED_FASTQ_otu.tsv	Root-Host_associated-Human-Digestive_system-Large_intestine-Fecal	Used in FEAST study: Succession and initial colonization in infants
ERR525962	MGYA00128699	https://www.ebi.ac.uk/metagenomics/api/v1/analyses/MGYA00128699/file/ERR525962_MERGED_FASTQ_otu.tsv	Root-Host_associated-Human-Digestive_system-Large_intestine-Fecal	Used in FEAST study: Succession and initial colonization in infants
ERR526064	MGYA00128933	https://www.ebi.ac.uk/metagenomics/api/v1/analyses/MGYA00128933/file/ERR526064_MERGED_FASTQ_otu.tsv	Root-Host_associated-Human-Digestive_system-Large_intestine-Fecal	Used in FEAST study: Succession and initial colonization in infants
ERR526018	MGYA00128832	https://www.ebi.ac.uk/metagenomics/api/v1/analyses/MGYA00128832/file/ERR526018_MERGED_FASTQ_otu.tsv	Root-Host_associated-Human-Digestive_system-Large_intestine-Fecal	Used in FEAST study: Succession and initial colonization in infants
ERR525846	MGYA00128945	https://www.ebi.ac.uk/metagenomics/api/v1/analyses/MGYA00128945/file/ERR525846_MERGED_FASTQ_otu.tsv	Root-Host_associated-Human-Digestive_system-Large_intestine-Fecal	Used in FEAST study: Succession and initial colonization in infants
ERR525723	MGYA00128693	https://www.ebi.ac.uk/metagenomics/api/v1/analyses/MGYA00128693/file/ERR525723_MERGED_FASTQ_otu.tsv	Root-Host_associated-Human-Digestive_system-Large_intestine-Fecal	Used in FEAST study: Succession and initial colonization in infants
ERR525897	MGYA00128863	https://www.ebi.ac.uk/metagenomics/api/v1/analyses/MGYA00128863/file/ERR525897_MERGED_FASTQ_otu.tsv	Root-Host_associated-Human-Digestive_system-Large_intestine-Fecal	Used in FEAST study: Succession and initial colonization in infants
ERR526051	MGYA00128989	https://www.ebi.ac.uk/metagenomics/api/v1/analyses/MGYA00128989/file/ERR526051_MERGED_FASTQ_otu.tsv	Root-Host_associated-Human-Digestive_system-Large_intestine-Fecal	Used in FEAST study: Succession and initial colonization in infants
ERR525957	MGYA00128942	https://www.ebi.ac.uk/metagenomics/api/v1/analyses/MGYA00128942/file/ERR525957_MERGED_FASTQ_otu.tsv	Root-Host_associated-Human-Digestive_system-Large_intestine-Fecal	Used in FEAST study: Succession and initial colonization in infants
ERR525986	MGYA00128751	https://www.ebi.ac.uk/metagenomics/api/v1/analyses/MGYA00128751/file/ERR525986_MERGED_FASTQ_otu.tsv	Root-Host_associated-Human-Digestive_system-Large_intestine-Fecal	Used in FEAST study: Succession and initial colonization in infants
ERR526080	MGYA00128781	https://www.ebi.ac.uk/metagenomics/api/v1/analyses/MGYA00128781/file/ERR526080_MERGED_FASTQ_otu.tsv	Root-Host_associated-Human-Digestive_system-Large_intestine-Fecal	Used in FEAST study: Succession and initial colonization in infants
ERR525716	MGYA00128917	https://www.ebi.ac.uk/metagenomics/api/v1/analyses/MGYA00128917/file/ERR525716_MERGED_FASTQ_otu.tsv	Root-Host_associated-Human-Digestive_system-Large_intestine-Fecal	Used in FEAST study: Succession and initial colonization in infants
ERR525873	MGYA00128976	https://www.ebi.ac.uk/metagenomics/api/v1/analyses/MGYA00128976/file/ERR525873_MERGED_FASTQ_otu.tsv	Root-Host_associated-Human-Digestive_system-Large_intestine-Fecal	Used in FEAST study: Succession and initial colonization in infants
ERR525698	MGYA00128954	https://www.ebi.ac.uk/metagenomics/api/v1/analyses/MGYA00128954/file/ERR525698_MERGED_FASTQ_otu.tsv	Root-Host_associated-Human-Digestive_system-Large_intestine-Fecal	Used in FEAST study: Succession and initial colonization in infants
ERR525711	MGYA00128711	https://www.ebi.ac.uk/metagenomics/api/v1/analyses/MGYA00128711/file/ERR525711_MERGED_FASTQ_otu.tsv	Root-Host_associated-Human-Digestive_system-Large_intestine-Fecal	Used in FEAST study: Succession and initial colonization in infants
ERR525874	MGYA00128981	https://www.ebi.ac.uk/metagenomics/api/v1/analyses/MGYA00128981/file/ERR525874_MERGED_FASTQ_otu.tsv	Root-Host_associated-Human-Digestive_system-Large_intestine-Fecal	Used in FEAST study: Succession and initial colonization in infants
ERR526056	MGYA00128659	https://www.ebi.ac.uk/metagenomics/api/v1/analyses/MGYA00128659/file/ERR526056_MERGED_FASTQ_otu.tsv	Root-Host_associated-Human-Digestive_system-Large_intestine-Fecal	Used in FEAST study: Succession and initial colonization in infants
ERR525950	MGYA00128858	https://www.ebi.ac.uk/metagenomics/api/v1/analyses/MGYA00128858/file/ERR525950_MERGED_FASTQ_otu.tsv	Root-Host_associated-Human-Digestive_system-Large_intestine-Fecal	Used in FEAST study: Succession and initial colonization in infants
ERR525981	MGYA00128747	https://www.ebi.ac.uk/metagenomics/api/v1/analyses/MGYA00128747/file/ERR525981_MERGED_FASTQ_otu.tsv	Root-Host_associated-Human-Digestive_system-Large_intestine-Fecal	Used in FEAST study: Succession and initial colonization in infants
ERR526087	MGYA00128640	https://www.ebi.ac.uk/metagenomics/api/v1/analyses/MGYA00128640/file/ERR526087_MERGED_FASTQ_otu.tsv	Root-Host_associated-Human-Digestive_system-Large_intestine-Fecal	Used in FEAST study: Succession and initial colonization in infants
ERR525808	MGYA00128673	https://www.ebi.ac.uk/metagenomics/api/v1/analyses/MGYA00128673/file/ERR525808_MERGED_FASTQ_otu.tsv	Root-Host_associated-Human-Digestive_system-Large_intestine-Fecal	Used in FEAST study: Succession and initial colonization in infants
ERR526024	MGYA00129011	https://www.ebi.ac.uk/metagenomics/api/v1/analyses/MGYA00129011/file/ERR526024_MERGED_FASTQ_otu.tsv	Root-Host_associated-Human-Digestive_system-Large_intestine-Fecal	Used in FEAST study: Succession and initial colonization in infants
ERR525696	MGYA00128889	https://www.ebi.ac.uk/metagenomics/api/v1/analyses/MGYA00128889/file/ERR525696_MERGED_FASTQ_otu.tsv	Root-Host_associated-Human-Digestive_system-Large_intestine-Fecal	Used in FEAST study: Succession and initial colonization in infants
ERR525922	MGYA00128730	https://www.ebi.ac.uk/metagenomics/api/v1/analyses/MGYA00128730/file/ERR525922_MERGED_FASTQ_otu.tsv	Root-Host_associated-Human-Digestive_system-Large_intestine-Fecal	Used in FEAST study: Succession and initial colonization in infants
ERR526058	MGYA00128636	https://www.ebi.ac.uk/metagenomics/api/v1/analyses/MGYA00128636/file/ERR526058_MERGED_FASTQ_otu.tsv	Root-Host_associated-Human-Digestive_system-Large_intestine-Fecal	Used in FEAST study: Succession and initial colonization in infants
ERR525763	MGYA00128818	https://www.ebi.ac.uk/metagenomics/api/v1/analyses/MGYA00128818/file/ERR525763_MERGED_FASTQ_otu.tsv	Root-Host_associated-Human-Digestive_system-Large_intestine-Fecal	Used in FEAST study: Succession and initial colonization in infants
ERR525806	MGYA00129004	https://www.ebi.ac.uk/metagenomics/api/v1/analyses/MGYA00129004/file/ERR525806_MERGED_FASTQ_otu.tsv	Root-Host_associated-Human-Digestive_system-Large_intestine-Fecal	Used in FEAST study: Succession and initial colonization in infants
ERR525959	MGYA00128965	https://www.ebi.ac.uk/metagenomics/api/v1/analyses/MGYA00128965/file/ERR525959_MERGED_FASTQ_otu.tsv	Root-Host_associated-Human-Digestive_system-Large_intestine-Fecal	Used in FEAST study: Succession and initial colonization in infants
ERR525988	MGYA00128838	https://www.ebi.ac.uk/metagenomics/api/v1/analyses/MGYA00128838/file/ERR525988_MERGED_FASTQ_otu.tsv	Root-Host_associated-Human-Digestive_system-Large_intestine-Fecal	Used in FEAST study: Succession and initial colonization in infants
ERR525764	MGYA00128791	https://www.ebi.ac.uk/metagenomics/api/v1/analyses/MGYA00128791/file/ERR525764_MERGED_FASTQ_otu.tsv	Root-Host_associated-Human-Digestive_system-Large_intestine-Fecal	Used in FEAST study: Succession and initial colonization in infants
ERR525801	MGYA00128852	https://www.ebi.ac.uk/metagenomics/api/v1/analyses/MGYA00128852/file/ERR525801_MERGED_FASTQ_otu.tsv	Root-Host_associated-Human-Digestive_system-Large_intestine-Fecal	Used in FEAST study: Succession and initial colonization in infants
ERR526023	MGYA00128899	https://www.ebi.ac.uk/metagenomics/api/v1/analyses/MGYA00128899/file/ERR526023_MERGED_FASTQ_otu.tsv	Root-Host_associated-Human-Digestive_system-Large_intestine-Fecal	Used in FEAST study: Succession and initial colonization in infants
ERR525691	MGYA00128758	https://www.ebi.ac.uk/metagenomics/api/v1/analyses/MGYA00128758/file/ERR525691_MERGED_FASTQ_otu.tsv	Root-Host_associated-Human-Digestive_system-Large_intestine-Fecal	Used in FEAST study: Succession and initial colonization in infants
ERR525925	MGYA00128931	https://www.ebi.ac.uk/metagenomics/api/v1/analyses/MGYA00128931/file/ERR525925_MERGED_FASTQ_otu.tsv	Root-Host_associated-Human-Digestive_system-Large_intestine-Fecal	Used in FEAST study: Succession and initial colonization in infants
ERR525718	MGYA00128779	https://www.ebi.ac.uk/metagenomics/api/v1/analyses/MGYA00128779/file/ERR525718_MERGED_FASTQ_otu.tsv	Root-Host_associated-Human-Digestive_system-Large_intestine-Fecal	Used in FEAST study: Succession and initial colonization in infants
ERR525810	MGYA00128786	https://www.ebi.ac.uk/metagenomics/api/v1/analyses/MGYA00128786/file/ERR525810_MERGED_FASTQ_otu.tsv	Root-Host_associated-Human-Digestive_system-Large_intestine-Fecal	Used in FEAST study: Succession and initial colonization in infants
ERR525775	MGYA00128911	https://www.ebi.ac.uk/metagenomics/api/v1/analyses/MGYA00128911/file/ERR525775_MERGED_FASTQ_otu.tsv	Root-Host_associated-Human-Digestive_system-Large_intestine-Fecal	Used in FEAST study: Succession and initial colonization in infants
ERR525999	MGYA00128896	https://www.ebi.ac.uk/metagenomics/api/v1/analyses/MGYA00128896/file/ERR525999_MERGED_FASTQ_otu.tsv	Root-Host_associated-Human-Digestive_system-Large_intestine-Fecal	Used in FEAST study: Succession and initial colonization in infants
ERR525948	MGYA00128670	https://www.ebi.ac.uk/metagenomics/api/v1/analyses/MGYA00128670/file/ERR525948_MERGED_FASTQ_otu.tsv	Root-Host_associated-Human-Digestive_system-Large_intestine-Fecal	Used in FEAST study: Succession and initial colonization in infants
ERR525709	MGYA00128888	https://www.ebi.ac.uk/metagenomics/api/v1/analyses/MGYA00128888/file/ERR525709_MERGED_FASTQ_otu.tsv	Root-Host_associated-Human-Digestive_system-Large_intestine-Fecal	Used in FEAST study: Succession and initial colonization in infants
ERR526032	MGYA00128847	https://www.ebi.ac.uk/metagenomics/api/v1/analyses/MGYA00128847/file/ERR526032_MERGED_FASTQ_otu.tsv	Root-Host_associated-Human-Digestive_system-Large_intestine-Fecal	Used in FEAST study: Succession and initial colonization in infants
ERR525934	MGYA00128771	https://www.ebi.ac.uk/metagenomics/api/v1/analyses/MGYA00128771/file/ERR525934_MERGED_FASTQ_otu.tsv	Root-Host_associated-Human-Digestive_system-Large_intestine-Fecal	Used in FEAST study: Succession and initial colonization in infants
ERR526035	MGYA00129002	https://www.ebi.ac.uk/metagenomics/api/v1/analyses/MGYA00129002/file/ERR526035_MERGED_FASTQ_otu.tsv	Root-Host_associated-Human-Digestive_system-Large_intestine-Fecal	Used in FEAST study: Succession and initial colonization in infants
ERR525933	MGYA00128735	https://www.ebi.ac.uk/metagenomics/api/v1/analyses/MGYA00128735/file/ERR525933_MERGED_FASTQ_otu.tsv	Root-Host_associated-Human-Digestive_system-Large_intestine-Fecal	Used in FEAST study: Succession and initial colonization in infants
ERR525817	MGYA00128708	https://www.ebi.ac.uk/metagenomics/api/v1/analyses/MGYA00128708/file/ERR525817_MERGED_FASTQ_otu.tsv	Root-Host_associated-Human-Digestive_system-Large_intestine-Fecal	Used in FEAST study: Succession and initial colonization in infants
ERR525772	MGYA00129009	https://www.ebi.ac.uk/metagenomics/api/v1/analyses/MGYA00129009/file/ERR525772_MERGED_FASTQ_otu.tsv	Root-Host_associated-Human-Digestive_system-Large_intestine-Fecal	Used in FEAST study: Succession and initial colonization in infants
ERR526049	MGYA00128733	https://www.ebi.ac.uk/metagenomics/api/v1/analyses/MGYA00128733/file/ERR526049_MERGED_FASTQ_otu.tsv	Root-Host_associated-Human-Digestive_system-Large_intestine-Fecal	Used in FEAST study: Succession and initial colonization in infants
ERR525865	MGYA00129012	https://www.ebi.ac.uk/metagenomics/api/v1/analyses/MGYA00129012/file/ERR525865_MERGED_FASTQ_otu.tsv	Root-Host_associated-Human-Digestive_system-Large_intestine-Fecal	Used in FEAST study: Succession and initial colonization in infants
ERR525700	MGYA00128764	https://www.ebi.ac.uk/metagenomics/api/v1/analyses/MGYA00128764/file/ERR525700_MERGED_FASTQ_otu.tsv	Root-Host_associated-Human-Digestive_system-Large_intestine-Fecal	Used in FEAST study: Succession and initial colonization in infants
ERR525689	MGYA00128922	https://www.ebi.ac.uk/metagenomics/api/v1/analyses/MGYA00128922/file/ERR525689_MERGED_FASTQ_otu.tsv	Root-Host_associated-Human-Digestive_system-Large_intestine-Fecal	Used in FEAST study: Succession and initial colonization in infants
ERR525819	MGYA00128948	https://www.ebi.ac.uk/metagenomics/api/v1/analyses/MGYA00128948/file/ERR525819_MERGED_FASTQ_otu.tsv	Root-Host_associated-Human-Digestive_system-Large_intestine-Fecal	Used in FEAST study: Succession and initial colonization in infants
ERR525990	MGYA00128655	https://www.ebi.ac.uk/metagenomics/api/v1/analyses/MGYA00128655/file/ERR525990_MERGED_FASTQ_otu.tsv	Root-Host_associated-Human-Digestive_system-Large_intestine-Fecal	Used in FEAST study: Succession and initial colonization in infants
ERR526047	MGYA00128676	https://www.ebi.ac.uk/metagenomics/api/v1/analyses/MGYA00128676/file/ERR526047_MERGED_FASTQ_otu.tsv	Root-Host_associated-Human-Digestive_system-Large_intestine-Fecal	Used in FEAST study: Succession and initial colonization in infants
ERR525941	MGYA00128962	https://www.ebi.ac.uk/metagenomics/api/v1/analyses/MGYA00128962/file/ERR525941_MERGED_FASTQ_otu.tsv	Root-Host_associated-Human-Digestive_system-Large_intestine-Fecal	Used in FEAST study: Succession and initial colonization in infants
ERR525997	MGYA00128845	https://www.ebi.ac.uk/metagenomics/api/v1/analyses/MGYA00128845/file/ERR525997_MERGED_FASTQ_otu.tsv	Root-Host_associated-Human-Digestive_system-Large_intestine-Fecal	Used in FEAST study: Succession and initial colonization in infants
ERR526040	MGYA00128957	https://www.ebi.ac.uk/metagenomics/api/v1/analyses/MGYA00128957/file/ERR526040_MERGED_FASTQ_otu.tsv	Root-Host_associated-Human-Digestive_system-Large_intestine-Fecal	Used in FEAST study: Succession and initial colonization in infants
ERR525946	MGYA00129019	https://www.ebi.ac.uk/metagenomics/api/v1/analyses/MGYA00129019/file/ERR525946_MERGED_FASTQ_otu.tsv	Root-Host_associated-Human-Digestive_system-Large_intestine-Fecal	Used in FEAST study: Succession and initial colonization in infants
ERR525862	MGYA00128734	https://www.ebi.ac.uk/metagenomics/api/v1/analyses/MGYA00128734/file/ERR525862_MERGED_FASTQ_otu.tsv	Root-Host_associated-Human-Digestive_system-Large_intestine-Fecal	Used in FEAST study: Succession and initial colonization in infants
ERR525707	MGYA00128627	https://www.ebi.ac.uk/metagenomics/api/v1/analyses/MGYA00128627/file/ERR525707_MERGED_FASTQ_otu.tsv	Root-Host_associated-Human-Digestive_system-Large_intestine-Fecal	Used in FEAST study: Succession and initial colonization in infants
ERR525973	MGYA00128820	https://www.ebi.ac.uk/metagenomics/api/v1/analyses/MGYA00128820/file/ERR525973_MERGED_FASTQ_otu.tsv	Root-Host_associated-Human-Digestive_system-Large_intestine-Fecal	Used in FEAST study: Succession and initial colonization in infants
ERR526075	MGYA00128892	https://www.ebi.ac.uk/metagenomics/api/v1/analyses/MGYA00128892/file/ERR526075_MERGED_FASTQ_otu.tsv	Root-Host_associated-Human-Digestive_system-Large_intestine-Fecal	Used in FEAST study: Succession and initial colonization in infants
ERR525732	MGYA00128934	https://www.ebi.ac.uk/metagenomics/api/v1/analyses/MGYA00128934/file/ERR525732_MERGED_FASTQ_otu.tsv	Root-Host_associated-Human-Digestive_system-Large_intestine-Fecal	Used in FEAST study: Succession and initial colonization in infants
ERR525886	MGYA00128692	https://www.ebi.ac.uk/metagenomics/api/v1/analyses/MGYA00128692/file/ERR525886_MERGED_FASTQ_otu.tsv	Root-Host_associated-Human-Digestive_system-Large_intestine-Fecal	Used in FEAST study: Succession and initial colonization in infants
ERR525857	MGYA00128855	https://www.ebi.ac.uk/metagenomics/api/v1/analyses/MGYA00128855/file/ERR525857_MERGED_FASTQ_otu.tsv	Root-Host_associated-Human-Digestive_system-Large_intestine-Fecal	Used in FEAST study: Succession and initial colonization in infants
ERR526009	MGYA00128870	https://www.ebi.ac.uk/metagenomics/api/v1/analyses/MGYA00128870/file/ERR526009_MERGED_FASTQ_otu.tsv	Root-Host_associated-Human-Digestive_system-Large_intestine-Fecal	Used in FEAST study: Succession and initial colonization in infants
ERR525735	MGYA00128943	https://www.ebi.ac.uk/metagenomics/api/v1/analyses/MGYA00128943/file/ERR525735_MERGED_FASTQ_otu.tsv	Root-Host_associated-Human-Digestive_system-Large_intestine-Fecal	Used in FEAST study: Succession and initial colonization in infants
ERR525881	MGYA00128651	https://www.ebi.ac.uk/metagenomics/api/v1/analyses/MGYA00128651/file/ERR525881_MERGED_FASTQ_otu.tsv	Root-Host_associated-Human-Digestive_system-Large_intestine-Fecal	Used in FEAST study: Succession and initial colonization in infants
ERR525850	MGYA00128681	https://www.ebi.ac.uk/metagenomics/api/v1/analyses/MGYA00128681/file/ERR525850_MERGED_FASTQ_otu.tsv	Root-Host_associated-Human-Digestive_system-Large_intestine-Fecal	Used in FEAST study: Succession and initial colonization in infants
ERR525908	MGYA00128649	https://www.ebi.ac.uk/metagenomics/api/v1/analyses/MGYA00128649/file/ERR525908_MERGED_FASTQ_otu.tsv	Root-Host_associated-Human-Digestive_system-Large_intestine-Fecal	Used in FEAST study: Succession and initial colonization in infants
ERR525749	MGYA00128873	https://www.ebi.ac.uk/metagenomics/api/v1/analyses/MGYA00128873/file/ERR525749_MERGED_FASTQ_otu.tsv	Root-Host_associated-Human-Digestive_system-Large_intestine-Fecal	Used in FEAST study: Succession and initial colonization in infants
ERR525798	MGYA00128790	https://www.ebi.ac.uk/metagenomics/api/v1/analyses/MGYA00128790/file/ERR525798_MERGED_FASTQ_otu.tsv	Root-Host_associated-Human-Digestive_system-Large_intestine-Fecal	Used in FEAST study: Succession and initial colonization in infants
ERR525974	MGYA00128787	https://www.ebi.ac.uk/metagenomics/api/v1/analyses/MGYA00128787/file/ERR525974_MERGED_FASTQ_otu.tsv	Root-Host_associated-Human-Digestive_system-Large_intestine-Fecal	Used in FEAST study: Succession and initial colonization in infants
ERR526072	MGYA00128794	https://www.ebi.ac.uk/metagenomics/api/v1/analyses/MGYA00128794/file/ERR526072_MERGED_FASTQ_otu.tsv	Root-Host_associated-Human-Digestive_system-Large_intestine-Fecal	Used in FEAST study: Succession and initial colonization in infants
ERR525906	MGYA00128803	https://www.ebi.ac.uk/metagenomics/api/v1/analyses/MGYA00128803/file/ERR525906_MERGED_FASTQ_otu.tsv	Root-Host_associated-Human-Digestive_system-Large_intestine-Fecal	Used in FEAST study: Succession and initial colonization in infants
ERR526000	MGYA00128913	https://www.ebi.ac.uk/metagenomics/api/v1/analyses/MGYA00128913/file/ERR526000_MERGED_FASTQ_otu.tsv	Root-Host_associated-Human-Digestive_system-Large_intestine-Fecal	Used in FEAST study: Succession and initial colonization in infants
ERR525747	MGYA00128836	https://www.ebi.ac.uk/metagenomics/api/v1/analyses/MGYA00128836/file/ERR525747_MERGED_FASTQ_otu.tsv	Root-Host_associated-Human-Digestive_system-Large_intestine-Fecal	Used in FEAST study: Succession and initial colonization in infants
ERR525822	MGYA00128816	https://www.ebi.ac.uk/metagenomics/api/v1/analyses/MGYA00128816/file/ERR525822_MERGED_FASTQ_otu.tsv	Root-Host_associated-Human-Digestive_system-Large_intestine-Fecal	Used in FEAST study: Succession and initial colonization in infants
ERR525796	MGYA00128951	https://www.ebi.ac.uk/metagenomics/api/v1/analyses/MGYA00128951/file/ERR525796_MERGED_FASTQ_otu.tsv	Root-Host_associated-Human-Digestive_system-Large_intestine-Fecal	Used in FEAST study: Succession and initial colonization in infants
ERR525740	MGYA00128642	https://www.ebi.ac.uk/metagenomics/api/v1/analyses/MGYA00128642/file/ERR525740_MERGED_FASTQ_otu.tsv	Root-Host_associated-Human-Digestive_system-Large_intestine-Fecal	Used in FEAST study: Succession and initial colonization in infants
ERR525825	MGYA00128720	https://www.ebi.ac.uk/metagenomics/api/v1/analyses/MGYA00128720/file/ERR525825_MERGED_FASTQ_otu.tsv	Root-Host_associated-Human-Digestive_system-Large_intestine-Fecal	Used in FEAST study: Succession and initial colonization in infants
ERR525791	MGYA00128745	https://www.ebi.ac.uk/metagenomics/api/v1/analyses/MGYA00128745/file/ERR525791_MERGED_FASTQ_otu.tsv	Root-Host_associated-Human-Digestive_system-Large_intestine-Fecal	Used in FEAST study: Succession and initial colonization in infants
ERR525888	MGYA00128882	https://www.ebi.ac.uk/metagenomics/api/v1/analyses/MGYA00128882/file/ERR525888_MERGED_FASTQ_otu.tsv	Root-Host_associated-Human-Digestive_system-Large_intestine-Fecal	Used in FEAST study: Succession and initial colonization in infants
ERR525859	MGYA00128995	https://www.ebi.ac.uk/metagenomics/api/v1/analyses/MGYA00128995/file/ERR525859_MERGED_FASTQ_otu.tsv	Root-Host_associated-Human-Digestive_system-Large_intestine-Fecal	Used in FEAST study: Succession and initial colonization in infants
ERR525901	MGYA00128973	https://www.ebi.ac.uk/metagenomics/api/v1/analyses/MGYA00128973/file/ERR525901_MERGED_FASTQ_otu.tsv	Root-Host_associated-Human-Digestive_system-Large_intestine-Fecal	Used in FEAST study: Succession and initial colonization in infants
ERR526007	MGYA00128977	https://www.ebi.ac.uk/metagenomics/api/v1/analyses/MGYA00128977/file/ERR526007_MERGED_FASTQ_otu.tsv	Root-Host_associated-Human-Digestive_system-Large_intestine-Fecal	Used in FEAST study: Succession and initial colonization in infants
ERR525868	MGYA00128643	https://www.ebi.ac.uk/metagenomics/api/v1/analyses/MGYA00128643/file/ERR525868_MERGED_FASTQ_otu.tsv	Root-Host_associated-Human-Digestive_system-Large_intestine-Fecal	Used in FEAST study: Succession and initial colonization in infants
ERR525930	MGYA00128920	https://www.ebi.ac.uk/metagenomics/api/v1/analyses/MGYA00128920/file/ERR525930_MERGED_FASTQ_otu.tsv	Root-Host_associated-Human-Digestive_system-Large_intestine-Fecal	Used in FEAST study: Succession and initial colonization in infants
ERR526036	MGYA00128672	https://www.ebi.ac.uk/metagenomics/api/v1/analyses/MGYA00128672/file/ERR526036_MERGED_FASTQ_otu.tsv	Root-Host_associated-Human-Digestive_system-Large_intestine-Fecal	Used in FEAST study: Succession and initial colonization in infants
ERR525814	MGYA00128691	https://www.ebi.ac.uk/metagenomics/api/v1/analyses/MGYA00128691/file/ERR525814_MERGED_FASTQ_otu.tsv	Root-Host_associated-Human-Digestive_system-Large_intestine-Fecal	Used in FEAST study: Succession and initial colonization in infants
ERR525771	MGYA00128844	https://www.ebi.ac.uk/metagenomics/api/v1/analyses/MGYA00128844/file/ERR525771_MERGED_FASTQ_otu.tsv	Root-Host_associated-Human-Digestive_system-Large_intestine-Fecal	Used in FEAST study: Succession and initial colonization in infants
ERR525813	MGYA00128869	https://www.ebi.ac.uk/metagenomics/api/v1/analyses/MGYA00128869/file/ERR525813_MERGED_FASTQ_otu.tsv	Root-Host_associated-Human-Digestive_system-Large_intestine-Fecal	Used in FEAST study: Succession and initial colonization in infants
ERR525776	MGYA00128713	https://www.ebi.ac.uk/metagenomics/api/v1/analyses/MGYA00128713/file/ERR525776_MERGED_FASTQ_otu.tsv	Root-Host_associated-Human-Digestive_system-Large_intestine-Fecal	Used in FEAST study: Succession and initial colonization in infants
ERR525937	MGYA00128815	https://www.ebi.ac.uk/metagenomics/api/v1/analyses/MGYA00128815/file/ERR525937_MERGED_FASTQ_otu.tsv	Root-Host_associated-Human-Digestive_system-Large_intestine-Fecal	Used in FEAST study: Succession and initial colonization in infants
ERR526031	MGYA00128928	https://www.ebi.ac.uk/metagenomics/api/v1/analyses/MGYA00128928/file/ERR526031_MERGED_FASTQ_otu.tsv	Root-Host_associated-Human-Digestive_system-Large_intestine-Fecal	Used in FEAST study: Succession and initial colonization in infants
ERR525778	MGYA00128799	https://www.ebi.ac.uk/metagenomics/api/v1/analyses/MGYA00128799/file/ERR525778_MERGED_FASTQ_otu.tsv	Root-Host_associated-Human-Digestive_system-Large_intestine-Fecal	Used in FEAST study: Succession and initial colonization in infants
ERR525994	MGYA00128694	https://www.ebi.ac.uk/metagenomics/api/v1/analyses/MGYA00128694/file/ERR525994_MERGED_FASTQ_otu.tsv	Root-Host_associated-Human-Digestive_system-Large_intestine-Fecal	Used in FEAST study: Succession and initial colonization in infants
ERR525945	MGYA00128810	https://www.ebi.ac.uk/metagenomics/api/v1/analyses/MGYA00128810/file/ERR525945_MERGED_FASTQ_otu.tsv	Root-Host_associated-Human-Digestive_system-Large_intestine-Fecal	Used in FEAST study: Succession and initial colonization in infants
ERR526043	MGYA00128641	https://www.ebi.ac.uk/metagenomics/api/v1/analyses/MGYA00128641/file/ERR526043_MERGED_FASTQ_otu.tsv	Root-Host_associated-Human-Digestive_system-Large_intestine-Fecal	Used in FEAST study: Succession and initial colonization in infants
ERR525861	MGYA00128671	https://www.ebi.ac.uk/metagenomics/api/v1/analyses/MGYA00128671/file/ERR525861_MERGED_FASTQ_otu.tsv	Root-Host_associated-Human-Digestive_system-Large_intestine-Fecal	Used in FEAST study: Succession and initial colonization in infants
ERR525704	MGYA00128865	https://www.ebi.ac.uk/metagenomics/api/v1/analyses/MGYA00128865/file/ERR525704_MERGED_FASTQ_otu.tsv	Root-Host_associated-Human-Digestive_system-Large_intestine-Fecal	Used in FEAST study: Succession and initial colonization in infants
ERR525939	MGYA00128695	https://www.ebi.ac.uk/metagenomics/api/v1/analyses/MGYA00128695/file/ERR525939_MERGED_FASTQ_otu.tsv	Root-Host_associated-Human-Digestive_system-Large_intestine-Fecal	Used in FEAST study: Succession and initial colonization in infants
ERR525866	MGYA00128881	https://www.ebi.ac.uk/metagenomics/api/v1/analyses/MGYA00128881/file/ERR525866_MERGED_FASTQ_otu.tsv	Root-Host_associated-Human-Digestive_system-Large_intestine-Fecal	Used in FEAST study: Succession and initial colonization in infants
ERR525703	MGYA00128831	https://www.ebi.ac.uk/metagenomics/api/v1/analyses/MGYA00128831/file/ERR525703_MERGED_FASTQ_otu.tsv	Root-Host_associated-Human-Digestive_system-Large_intestine-Fecal	Used in FEAST study: Succession and initial colonization in infants
ERR526038	MGYA00128819	https://www.ebi.ac.uk/metagenomics/api/v1/analyses/MGYA00128819/file/ERR526038_MERGED_FASTQ_otu.tsv	Root-Host_associated-Human-Digestive_system-Large_intestine-Fecal	Used in FEAST study: Succession and initial colonization in infants
ERR525993	MGYA00128630	https://www.ebi.ac.uk/metagenomics/api/v1/analyses/MGYA00128630/file/ERR525993_MERGED_FASTQ_otu.tsv	Root-Host_associated-Human-Digestive_system-Large_intestine-Fecal	Used in FEAST study: Succession and initial colonization in infants
ERR525942	MGYA00128862	https://www.ebi.ac.uk/metagenomics/api/v1/analyses/MGYA00128862/file/ERR525942_MERGED_FASTQ_otu.tsv	Root-Host_associated-Human-Digestive_system-Large_intestine-Fecal	Used in FEAST study: Succession and initial colonization in infants
ERR526044	MGYA00128897	https://www.ebi.ac.uk/metagenomics/api/v1/analyses/MGYA00128897/file/ERR526044_MERGED_FASTQ_otu.tsv	Root-Host_associated-Human-Digestive_system-Large_intestine-Fecal	Used in FEAST study: Succession and initial colonization in infants
ERR525882	MGYA00128807	https://www.ebi.ac.uk/metagenomics/api/v1/analyses/MGYA00128807/file/ERR525882_MERGED_FASTQ_otu.tsv	Root-Host_associated-Human-Digestive_system-Large_intestine-Fecal	Used in FEAST study: Succession and initial colonization in infants
ERR525736	MGYA00128975	https://www.ebi.ac.uk/metagenomics/api/v1/analyses/MGYA00128975/file/ERR525736_MERGED_FASTQ_otu.tsv	Root-Host_associated-Human-Digestive_system-Large_intestine-Fecal	Used in FEAST study: Succession and initial colonization in infants
ERR525853	MGYA00128650	https://www.ebi.ac.uk/metagenomics/api/v1/analyses/MGYA00128650/file/ERR525853_MERGED_FASTQ_otu.tsv	Root-Host_associated-Human-Digestive_system-Large_intestine-Fecal	Used in FEAST study: Succession and initial colonization in infants
ERR526071	MGYA00128657	https://www.ebi.ac.uk/metagenomics/api/v1/analyses/MGYA00128657/file/ERR526071_MERGED_FASTQ_otu.tsv	Root-Host_associated-Human-Digestive_system-Large_intestine-Fecal	Used in FEAST study: Succession and initial colonization in infants
ERR525977	MGYA00128688	https://www.ebi.ac.uk/metagenomics/api/v1/analyses/MGYA00128688/file/ERR525977_MERGED_FASTQ_otu.tsv	Root-Host_associated-Human-Digestive_system-Large_intestine-Fecal	Used in FEAST study: Succession and initial colonization in infants
ERR525828	MGYA00128772	https://www.ebi.ac.uk/metagenomics/api/v1/analyses/MGYA00128772/file/ERR525828_MERGED_FASTQ_otu.tsv	Root-Host_associated-Human-Digestive_system-Large_intestine-Fecal	Used in FEAST study: Succession and initial colonization in infants
ERR526076	MGYA00128698	https://www.ebi.ac.uk/metagenomics/api/v1/analyses/MGYA00128698/file/ERR526076_MERGED_FASTQ_otu.tsv	Root-Host_associated-Human-Digestive_system-Large_intestine-Fecal	Used in FEAST study: Succession and initial colonization in infants
ERR525970	MGYA00128936	https://www.ebi.ac.uk/metagenomics/api/v1/analyses/MGYA00128936/file/ERR525970_MERGED_FASTQ_otu.tsv	Root-Host_associated-Human-Digestive_system-Large_intestine-Fecal	Used in FEAST study: Succession and initial colonization in infants
ERR525885	MGYA00128722	https://www.ebi.ac.uk/metagenomics/api/v1/analyses/MGYA00128722/file/ERR525885_MERGED_FASTQ_otu.tsv	Root-Host_associated-Human-Digestive_system-Large_intestine-Fecal	Used in FEAST study: Succession and initial colonization in infants
ERR525731	MGYA00128811	https://www.ebi.ac.uk/metagenomics/api/v1/analyses/MGYA00128811/file/ERR525731_MERGED_FASTQ_otu.tsv	Root-Host_associated-Human-Digestive_system-Large_intestine-Fecal	Used in FEAST study: Succession and initial colonization in infants
ERR525854	MGYA00128637	https://www.ebi.ac.uk/metagenomics/api/v1/analyses/MGYA00128637/file/ERR525854_MERGED_FASTQ_otu.tsv	Root-Host_associated-Human-Digestive_system-Large_intestine-Fecal	Used in FEAST study: Succession and initial colonization in infants
ERR525743	MGYA00128839	https://www.ebi.ac.uk/metagenomics/api/v1/analyses/MGYA00128839/file/ERR525743_MERGED_FASTQ_otu.tsv	Root-Host_associated-Human-Digestive_system-Large_intestine-Fecal	Used in FEAST study: Succession and initial colonization in infants
ERR525792	MGYA00128998	https://www.ebi.ac.uk/metagenomics/api/v1/analyses/MGYA00128998/file/ERR525792_MERGED_FASTQ_otu.tsv	Root-Host_associated-Human-Digestive_system-Large_intestine-Fecal	Used in FEAST study: Succession and initial colonization in infants
ERR525826	MGYA00128685	https://www.ebi.ac.uk/metagenomics/api/v1/analyses/MGYA00128685/file/ERR525826_MERGED_FASTQ_otu.tsv	Root-Host_associated-Human-Digestive_system-Large_intestine-Fecal	Used in FEAST study: Succession and initial colonization in infants
ERR526078	MGYA00128919	https://www.ebi.ac.uk/metagenomics/api/v1/analyses/MGYA00128919/file/ERR526078_MERGED_FASTQ_otu.tsv	Root-Host_associated-Human-Digestive_system-Large_intestine-Fecal	Used in FEAST study: Succession and initial colonization in infants
ERR526004	MGYA00128809	https://www.ebi.ac.uk/metagenomics/api/v1/analyses/MGYA00128809/file/ERR526004_MERGED_FASTQ_otu.tsv	Root-Host_associated-Human-Digestive_system-Large_intestine-Fecal	Used in FEAST study: Succession and initial colonization in infants
ERR525902	MGYA00128738	https://www.ebi.ac.uk/metagenomics/api/v1/analyses/MGYA00128738/file/ERR525902_MERGED_FASTQ_otu.tsv	Root-Host_associated-Human-Digestive_system-Large_intestine-Fecal	Used in FEAST study: Succession and initial colonization in infants
ERR525738	MGYA00128926	https://www.ebi.ac.uk/metagenomics/api/v1/analyses/MGYA00128926/file/ERR525738_MERGED_FASTQ_otu.tsv	Root-Host_associated-Human-Digestive_system-Large_intestine-Fecal	Used in FEAST study: Succession and initial colonization in infants
ERR526003	MGYA00128875	https://www.ebi.ac.uk/metagenomics/api/v1/analyses/MGYA00128875/file/ERR526003_MERGED_FASTQ_otu.tsv	Root-Host_associated-Human-Digestive_system-Large_intestine-Fecal	Used in FEAST study: Succession and initial colonization in infants
ERR525905	MGYA00128654	https://www.ebi.ac.uk/metagenomics/api/v1/analyses/MGYA00128654/file/ERR525905_MERGED_FASTQ_otu.tsv	Root-Host_associated-Human-Digestive_system-Large_intestine-Fecal	Used in FEAST study: Succession and initial colonization in infants
ERR525744	MGYA00128991	https://www.ebi.ac.uk/metagenomics/api/v1/analyses/MGYA00128991/file/ERR525744_MERGED_FASTQ_otu.tsv	Root-Host_associated-Human-Digestive_system-Large_intestine-Fecal	Used in FEAST study: Succession and initial colonization in infants
ERR525795	MGYA00128843	https://www.ebi.ac.uk/metagenomics/api/v1/analyses/MGYA00128843/file/ERR525795_MERGED_FASTQ_otu.tsv	Root-Host_associated-Human-Digestive_system-Large_intestine-Fecal	Used in FEAST study: Succession and initial colonization in infants
ERR525821	MGYA00128866	https://www.ebi.ac.uk/metagenomics/api/v1/analyses/MGYA00128866/file/ERR525821_MERGED_FASTQ_otu.tsv	Root-Host_associated-Human-Digestive_system-Large_intestine-Fecal	Used in FEAST study: Succession and initial colonization in infants
ERR525979	MGYA00128864	https://www.ebi.ac.uk/metagenomics/api/v1/analyses/MGYA00128864/file/ERR525979_MERGED_FASTQ_otu.tsv	Root-Host_associated-Human-Digestive_system-Large_intestine-Fecal	Used in FEAST study: Succession and initial colonization in infants
ERR526012	MGYA00128984	https://www.ebi.ac.uk/metagenomics/api/v1/analyses/MGYA00128984/file/ERR526012_MERGED_FASTQ_otu.tsv	Root-Host_associated-Human-Digestive_system-Large_intestine-Fecal	Used in FEAST study: Succession and initial colonization in infants
ERR525914	MGYA00129001	https://www.ebi.ac.uk/metagenomics/api/v1/analyses/MGYA00129001/file/ERR525914_MERGED_FASTQ_otu.tsv	Root-Host_associated-Human-Digestive_system-Large_intestine-Fecal	Used in FEAST study: Succession and initial colonization in infants
ERR525729	MGYA00128783	https://www.ebi.ac.uk/metagenomics/api/v1/analyses/MGYA00128783/file/ERR525729_MERGED_FASTQ_otu.tsv	Root-Host_associated-Human-Digestive_system-Large_intestine-Fecal	Used in FEAST study: Succession and initial colonization in infants
ERR525968	MGYA00128835	https://www.ebi.ac.uk/metagenomics/api/v1/analyses/MGYA00128835/file/ERR525968_MERGED_FASTQ_otu.tsv	Root-Host_associated-Human-Digestive_system-Large_intestine-Fecal	Used in FEAST study: Succession and initial colonization in infants
ERR525784	MGYA00129007	https://www.ebi.ac.uk/metagenomics/api/v1/analyses/MGYA00129007/file/ERR525784_MERGED_FASTQ_otu.tsv	Root-Host_associated-Human-Digestive_system-Large_intestine-Fecal	Used in FEAST study: Succession and initial colonization in infants
ERR525830	MGYA00128955	https://www.ebi.ac.uk/metagenomics/api/v1/analyses/MGYA00128955/file/ERR525830_MERGED_FASTQ_otu.tsv	Root-Host_associated-Human-Digestive_system-Large_intestine-Fecal	Used in FEAST study: Succession and initial colonization in infants
ERR525755	MGYA00128841	https://www.ebi.ac.uk/metagenomics/api/v1/analyses/MGYA00128841/file/ERR525755_MERGED_FASTQ_otu.tsv	Root-Host_associated-Human-Digestive_system-Large_intestine-Fecal	Used in FEAST study: Succession and initial colonization in infants
ERR526069	MGYA00128830	https://www.ebi.ac.uk/metagenomics/api/v1/analyses/MGYA00128830/file/ERR526069_MERGED_FASTQ_otu.tsv	Root-Host_associated-Human-Digestive_system-Large_intestine-Fecal	Used in FEAST study: Succession and initial colonization in infants
ERR525783	MGYA00128906	https://www.ebi.ac.uk/metagenomics/api/v1/analyses/MGYA00128906/file/ERR525783_MERGED_FASTQ_otu.tsv	Root-Host_associated-Human-Digestive_system-Large_intestine-Fecal	Used in FEAST study: Succession and initial colonization in infants
ERR525837	MGYA00128742	https://www.ebi.ac.uk/metagenomics/api/v1/analyses/MGYA00128742/file/ERR525837_MERGED_FASTQ_otu.tsv	Root-Host_associated-Human-Digestive_system-Large_intestine-Fecal	Used in FEAST study: Succession and initial colonization in infants
ERR525752	MGYA00128952	https://www.ebi.ac.uk/metagenomics/api/v1/analyses/MGYA00128952/file/ERR525752_MERGED_FASTQ_otu.tsv	Root-Host_associated-Human-Digestive_system-Large_intestine-Fecal	Used in FEAST study: Succession and initial colonization in infants
ERR526015	MGYA00128859	https://www.ebi.ac.uk/metagenomics/api/v1/analyses/MGYA00128859/file/ERR526015_MERGED_FASTQ_otu.tsv	Root-Host_associated-Human-Digestive_system-Large_intestine-Fecal	Used in FEAST study: Succession and initial colonization in infants
ERR525913	MGYA00128749	https://www.ebi.ac.uk/metagenomics/api/v1/analyses/MGYA00128749/file/ERR525913_MERGED_FASTQ_otu.tsv	Root-Host_associated-Human-Digestive_system-Large_intestine-Fecal	Used in FEAST study: Succession and initial colonization in infants
ERR526067	MGYA00128914	https://www.ebi.ac.uk/metagenomics/api/v1/analyses/MGYA00128914/file/ERR526067_MERGED_FASTQ_otu.tsv	Root-Host_associated-Human-Digestive_system-Large_intestine-Fecal	Used in FEAST study: Succession and initial colonization in infants
ERR525961	MGYA00128935	https://www.ebi.ac.uk/metagenomics/api/v1/analyses/MGYA00128935/file/ERR525961_MERGED_FASTQ_otu.tsv	Root-Host_associated-Human-Digestive_system-Large_intestine-Fecal	Used in FEAST study: Succession and initial colonization in infants
ERR525839	MGYA00128923	https://www.ebi.ac.uk/metagenomics/api/v1/analyses/MGYA00128923/file/ERR525839_MERGED_FASTQ_otu.tsv	Root-Host_associated-Human-Digestive_system-Large_intestine-Fecal	Used in FEAST study: Succession and initial colonization in infants
ERR525845	MGYA00128853	https://www.ebi.ac.uk/metagenomics/api/v1/analyses/MGYA00128853/file/ERR525845_MERGED_FASTQ_otu.tsv	Root-Host_associated-Human-Digestive_system-Large_intestine-Fecal	Used in FEAST study: Succession and initial colonization in infants
ERR525894	MGYA00128746	https://www.ebi.ac.uk/metagenomics/api/v1/analyses/MGYA00128746/file/ERR525894_MERGED_FASTQ_otu.tsv	Root-Host_associated-Human-Digestive_system-Large_intestine-Fecal	Used in FEAST study: Succession and initial colonization in infants
ERR525720	MGYA00128797	https://www.ebi.ac.uk/metagenomics/api/v1/analyses/MGYA00128797/file/ERR525720_MERGED_FASTQ_otu.tsv	Root-Host_associated-Human-Digestive_system-Large_intestine-Fecal	Used in FEAST study: Succession and initial colonization in infants
ERR525842	MGYA00128921	https://www.ebi.ac.uk/metagenomics/api/v1/analyses/MGYA00128921/file/ERR525842_MERGED_FASTQ_otu.tsv	Root-Host_associated-Human-Digestive_system-Large_intestine-Fecal	Used in FEAST study: Succession and initial colonization in infants
ERR525893	MGYA00128833	https://www.ebi.ac.uk/metagenomics/api/v1/analyses/MGYA00128833/file/ERR525893_MERGED_FASTQ_otu.tsv	Root-Host_associated-Human-Digestive_system-Large_intestine-Fecal	Used in FEAST study: Succession and initial colonization in infants
ERR525727	MGYA00128647	https://www.ebi.ac.uk/metagenomics/api/v1/analyses/MGYA00128647/file/ERR525727_MERGED_FASTQ_otu.tsv	Root-Host_associated-Human-Digestive_system-Large_intestine-Fecal	Used in FEAST study: Succession and initial colonization in infants
ERR526060	MGYA00128940	https://www.ebi.ac.uk/metagenomics/api/v1/analyses/MGYA00128940/file/ERR526060_MERGED_FASTQ_otu.tsv	Root-Host_associated-Human-Digestive_system-Large_intestine-Fecal	Used in FEAST study: Succession and initial colonization in infants
ERR525966	MGYA00128916	https://www.ebi.ac.uk/metagenomics/api/v1/analyses/MGYA00128916/file/ERR525966_MERGED_FASTQ_otu.tsv	Root-Host_associated-Human-Digestive_system-Large_intestine-Fecal	Used in FEAST study: Succession and initial colonization in infants
ERR526029	MGYA00128996	https://www.ebi.ac.uk/metagenomics/api/v1/analyses/MGYA00128996/file/ERR526029_MERGED_FASTQ_otu.tsv	Root-Host_associated-Human-Digestive_system-Large_intestine-Fecal	Used in FEAST study: Succession and initial colonization in infants
ERR525712	MGYA00128663	https://www.ebi.ac.uk/metagenomics/api/v1/analyses/MGYA00128663/file/ERR525712_MERGED_FASTQ_otu.tsv	Root-Host_associated-Human-Digestive_system-Large_intestine-Fecal	Used in FEAST study: Succession and initial colonization in infants
ERR525877	MGYA00128762	https://www.ebi.ac.uk/metagenomics/api/v1/analyses/MGYA00128762/file/ERR525877_MERGED_FASTQ_otu.tsv	Root-Host_associated-Human-Digestive_system-Large_intestine-Fecal	Used in FEAST study: Succession and initial colonization in infants
ERR525953	MGYA00128710	https://www.ebi.ac.uk/metagenomics/api/v1/analyses/MGYA00128710/file/ERR525953_MERGED_FASTQ_otu.tsv	Root-Host_associated-Human-Digestive_system-Large_intestine-Fecal	Used in FEAST study: Succession and initial colonization in infants
ERR526055	MGYA00128959	https://www.ebi.ac.uk/metagenomics/api/v1/analyses/MGYA00128959/file/ERR526055_MERGED_FASTQ_otu.tsv	Root-Host_associated-Human-Digestive_system-Large_intestine-Fecal	Used in FEAST study: Succession and initial colonization in infants
ERR526084	MGYA00128802	https://www.ebi.ac.uk/metagenomics/api/v1/analyses/MGYA00128802/file/ERR526084_MERGED_FASTQ_otu.tsv	Root-Host_associated-Human-Digestive_system-Large_intestine-Fecal	Used in FEAST study: Succession and initial colonization in infants
ERR525982	MGYA00128939	https://www.ebi.ac.uk/metagenomics/api/v1/analyses/MGYA00128939/file/ERR525982_MERGED_FASTQ_otu.tsv	Root-Host_associated-Human-Digestive_system-Large_intestine-Fecal	Used in FEAST study: Succession and initial colonization in infants
ERR525954	MGYA00128778	https://www.ebi.ac.uk/metagenomics/api/v1/analyses/MGYA00128778/file/ERR525954_MERGED_FASTQ_otu.tsv	Root-Host_associated-Human-Digestive_system-Large_intestine-Fecal	Used in FEAST study: Succession and initial colonization in infants
ERR526052	MGYA00128829	https://www.ebi.ac.uk/metagenomics/api/v1/analyses/MGYA00128829/file/ERR526052_MERGED_FASTQ_otu.tsv	Root-Host_associated-Human-Digestive_system-Large_intestine-Fecal	Used in FEAST study: Succession and initial colonization in infants
ERR526083	MGYA00128801	https://www.ebi.ac.uk/metagenomics/api/v1/analyses/MGYA00128801/file/ERR526083_MERGED_FASTQ_otu.tsv	Root-Host_associated-Human-Digestive_system-Large_intestine-Fecal	Used in FEAST study: Succession and initial colonization in infants
ERR525985	MGYA00128898	https://www.ebi.ac.uk/metagenomics/api/v1/analyses/MGYA00128898/file/ERR525985_MERGED_FASTQ_otu.tsv	Root-Host_associated-Human-Digestive_system-Large_intestine-Fecal	Used in FEAST study: Succession and initial colonization in infants
ERR525769	MGYA00128901	https://www.ebi.ac.uk/metagenomics/api/v1/analyses/MGYA00128901/file/ERR525769_MERGED_FASTQ_otu.tsv	Root-Host_associated-Human-Digestive_system-Large_intestine-Fecal	Used in FEAST study: Succession and initial colonization in infants
ERR525928	MGYA00129018	https://www.ebi.ac.uk/metagenomics/api/v1/analyses/MGYA00129018/file/ERR525928_MERGED_FASTQ_otu.tsv	Root-Host_associated-Human-Digestive_system-Large_intestine-Fecal	Used in FEAST study: Succession and initial colonization in infants
ERR525715	MGYA00128639	https://www.ebi.ac.uk/metagenomics/api/v1/analyses/MGYA00128639/file/ERR525715_MERGED_FASTQ_otu.tsv	Root-Host_associated-Human-Digestive_system-Large_intestine-Fecal	Used in FEAST study: Succession and initial colonization in infants
ERR525870	MGYA00128960	https://www.ebi.ac.uk/metagenomics/api/v1/analyses/MGYA00128960/file/ERR525870_MERGED_FASTQ_otu.tsv	Root-Host_associated-Human-Digestive_system-Large_intestine-Fecal	Used in FEAST study: Succession and initial colonization in infants
ERR525767	MGYA00128867	https://www.ebi.ac.uk/metagenomics/api/v1/analyses/MGYA00128867/file/ERR525767_MERGED_FASTQ_otu.tsv	Root-Host_associated-Human-Digestive_system-Large_intestine-Fecal	Used in FEAST study: Succession and initial colonization in infants
ERR525802	MGYA00128666	https://www.ebi.ac.uk/metagenomics/api/v1/analyses/MGYA00128666/file/ERR525802_MERGED_FASTQ_otu.tsv	Root-Host_associated-Human-Digestive_system-Large_intestine-Fecal	Used in FEAST study: Succession and initial colonization in infants
ERR525926	MGYA00128664	https://www.ebi.ac.uk/metagenomics/api/v1/analyses/MGYA00128664/file/ERR525926_MERGED_FASTQ_otu.tsv	Root-Host_associated-Human-Digestive_system-Large_intestine-Fecal	Used in FEAST study: Succession and initial colonization in infants
ERR525692	MGYA00128752	https://www.ebi.ac.uk/metagenomics/api/v1/analyses/MGYA00128752/file/ERR525692_MERGED_FASTQ_otu.tsv	Root-Host_associated-Human-Digestive_system-Large_intestine-Fecal	Used in FEAST study: Succession and initial colonization in infants
ERR526020	MGYA00128780	https://www.ebi.ac.uk/metagenomics/api/v1/analyses/MGYA00128780/file/ERR526020_MERGED_FASTQ_otu.tsv	Root-Host_associated-Human-Digestive_system-Large_intestine-Fecal	Used in FEAST study: Succession and initial colonization in infants
ERR525921	MGYA00128813	https://www.ebi.ac.uk/metagenomics/api/v1/analyses/MGYA00128813/file/ERR525921_MERGED_FASTQ_otu.tsv	Root-Host_associated-Human-Digestive_system-Large_intestine-Fecal	Used in FEAST study: Succession and initial colonization in infants
ERR525695	MGYA00128757	https://www.ebi.ac.uk/metagenomics/api/v1/analyses/MGYA00128757/file/ERR525695_MERGED_FASTQ_otu.tsv	Root-Host_associated-Human-Digestive_system-Large_intestine-Fecal	Used in FEAST study: Succession and initial colonization in infants
ERR526027	MGYA00128871	https://www.ebi.ac.uk/metagenomics/api/v1/analyses/MGYA00128871/file/ERR526027_MERGED_FASTQ_otu.tsv	Root-Host_associated-Human-Digestive_system-Large_intestine-Fecal	Used in FEAST study: Succession and initial colonization in infants
ERR525879	MGYA00128886	https://www.ebi.ac.uk/metagenomics/api/v1/analyses/MGYA00128886/file/ERR525879_MERGED_FASTQ_otu.tsv	Root-Host_associated-Human-Digestive_system-Large_intestine-Fecal	Used in FEAST study: Succession and initial colonization in infants
ERR525760	MGYA00128667	https://www.ebi.ac.uk/metagenomics/api/v1/analyses/MGYA00128667/file/ERR525760_MERGED_FASTQ_otu.tsv	Root-Host_associated-Human-Digestive_system-Large_intestine-Fecal	Used in FEAST study: Succession and initial colonization in infants
ERR525805	MGYA00128628	https://www.ebi.ac.uk/metagenomics/api/v1/analyses/MGYA00128628/file/ERR525805_MERGED_FASTQ_otu.tsv	Root-Host_associated-Human-Digestive_system-Large_intestine-Fecal	Used in FEAST study: Succession and initial colonization in infants
ERR525739	MGYA00129022	https://www.ebi.ac.uk/metagenomics/api/v1/analyses/MGYA00129022/file/ERR525739_MERGED_FASTQ_otu.tsv	Root-Host_associated-Human-Digestive_system-Large_intestine-Fecal	Used in FEAST study: Succession and initial colonization in infants
ERR526002	MGYA00128890	https://www.ebi.ac.uk/metagenomics/api/v1/analyses/MGYA00128890/file/ERR526002_MERGED_FASTQ_otu.tsv	Root-Host_associated-Human-Digestive_system-Large_intestine-Fecal	Used in FEAST study: Succession and initial colonization in infants
ERR525904	MGYA00128968	https://www.ebi.ac.uk/metagenomics/api/v1/analyses/MGYA00128968/file/ERR525904_MERGED_FASTQ_otu.tsv	Root-Host_associated-Human-Digestive_system-Large_intestine-Fecal	Used in FEAST study: Succession and initial colonization in infants
ERR525745	MGYA00129006	https://www.ebi.ac.uk/metagenomics/api/v1/analyses/MGYA00129006/file/ERR525745_MERGED_FASTQ_otu.tsv	Root-Host_associated-Human-Digestive_system-Large_intestine-Fecal	Used in FEAST study: Succession and initial colonization in infants
ERR525794	MGYA00128701	https://www.ebi.ac.uk/metagenomics/api/v1/analyses/MGYA00128701/file/ERR525794_MERGED_FASTQ_otu.tsv	Root-Host_associated-Human-Digestive_system-Large_intestine-Fecal	Used in FEAST study: Succession and initial colonization in infants
ERR525820	MGYA00128966	https://www.ebi.ac.uk/metagenomics/api/v1/analyses/MGYA00128966/file/ERR525820_MERGED_FASTQ_otu.tsv	Root-Host_associated-Human-Digestive_system-Large_intestine-Fecal	Used in FEAST study: Succession and initial colonization in infants
ERR525978	MGYA00129023	https://www.ebi.ac.uk/metagenomics/api/v1/analyses/MGYA00129023/file/ERR525978_MERGED_FASTQ_otu.tsv	Root-Host_associated-Human-Digestive_system-Large_intestine-Fecal	Used in FEAST study: Succession and initial colonization in infants
ERR525742	MGYA00128798	https://www.ebi.ac.uk/metagenomics/api/v1/analyses/MGYA00128798/file/ERR525742_MERGED_FASTQ_otu.tsv	Root-Host_associated-Human-Digestive_system-Large_intestine-Fecal	Used in FEAST study: Succession and initial colonization in infants
ERR525793	MGYA00128690	https://www.ebi.ac.uk/metagenomics/api/v1/analyses/MGYA00128690/file/ERR525793_MERGED_FASTQ_otu.tsv	Root-Host_associated-Human-Digestive_system-Large_intestine-Fecal	Used in FEAST study: Succession and initial colonization in infants
ERR525827	MGYA00128983	https://www.ebi.ac.uk/metagenomics/api/v1/analyses/MGYA00128983/file/ERR525827_MERGED_FASTQ_otu.tsv	Root-Host_associated-Human-Digestive_system-Large_intestine-Fecal	Used in FEAST study: Succession and initial colonization in infants
ERR526079	MGYA00128765	https://www.ebi.ac.uk/metagenomics/api/v1/analyses/MGYA00128765/file/ERR526079_MERGED_FASTQ_otu.tsv	Root-Host_associated-Human-Digestive_system-Large_intestine-Fecal	Used in FEAST study: Succession and initial colonization in infants
ERR526005	MGYA00128821	https://www.ebi.ac.uk/metagenomics/api/v1/analyses/MGYA00128821/file/ERR526005_MERGED_FASTQ_otu.tsv	Root-Host_associated-Human-Digestive_system-Large_intestine-Fecal	Used in FEAST study: Succession and initial colonization in infants
ERR525903	MGYA00128880	https://www.ebi.ac.uk/metagenomics/api/v1/analyses/MGYA00128880/file/ERR525903_MERGED_FASTQ_otu.tsv	Root-Host_associated-Human-Digestive_system-Large_intestine-Fecal	Used in FEAST study: Succession and initial colonization in infants
ERR525829	MGYA00128902	https://www.ebi.ac.uk/metagenomics/api/v1/analyses/MGYA00128902/file/ERR525829_MERGED_FASTQ_otu.tsv	Root-Host_associated-Human-Digestive_system-Large_intestine-Fecal	Used in FEAST study: Succession and initial colonization in infants
ERR526077	MGYA00128887	https://www.ebi.ac.uk/metagenomics/api/v1/analyses/MGYA00128887/file/ERR526077_MERGED_FASTQ_otu.tsv	Root-Host_associated-Human-Digestive_system-Large_intestine-Fecal	Used in FEAST study: Succession and initial colonization in infants
ERR525971	MGYA00128719	https://www.ebi.ac.uk/metagenomics/api/v1/analyses/MGYA00128719/file/ERR525971_MERGED_FASTQ_otu.tsv	Root-Host_associated-Human-Digestive_system-Large_intestine-Fecal	Used in FEAST study: Succession and initial colonization in infants
ERR525884	MGYA00128638	https://www.ebi.ac.uk/metagenomics/api/v1/analyses/MGYA00128638/file/ERR525884_MERGED_FASTQ_otu.tsv	Root-Host_associated-Human-Digestive_system-Large_intestine-Fecal	Used in FEAST study: Succession and initial colonization in infants
ERR525730	MGYA00128775	https://www.ebi.ac.uk/metagenomics/api/v1/analyses/MGYA00128775/file/ERR525730_MERGED_FASTQ_otu.tsv	Root-Host_associated-Human-Digestive_system-Large_intestine-Fecal	Used in FEAST study: Succession and initial colonization in infants
ERR525855	MGYA00128782	https://www.ebi.ac.uk/metagenomics/api/v1/analyses/MGYA00128782/file/ERR525855_MERGED_FASTQ_otu.tsv	Root-Host_associated-Human-Digestive_system-Large_intestine-Fecal	Used in FEAST study: Succession and initial colonization in infants
ERR525883	MGYA00128740	https://www.ebi.ac.uk/metagenomics/api/v1/analyses/MGYA00128740/file/ERR525883_MERGED_FASTQ_otu.tsv	Root-Host_associated-Human-Digestive_system-Large_intestine-Fecal	Used in FEAST study: Succession and initial colonization in infants
ERR525737	MGYA00128868	https://www.ebi.ac.uk/metagenomics/api/v1/analyses/MGYA00128868/file/ERR525737_MERGED_FASTQ_otu.tsv	Root-Host_associated-Human-Digestive_system-Large_intestine-Fecal	Used in FEAST study: Succession and initial colonization in infants
ERR525852	MGYA00128717	https://www.ebi.ac.uk/metagenomics/api/v1/analyses/MGYA00128717/file/ERR525852_MERGED_FASTQ_otu.tsv	Root-Host_associated-Human-Digestive_system-Large_intestine-Fecal	Used in FEAST study: Succession and initial colonization in infants
ERR526070	MGYA00128904	https://www.ebi.ac.uk/metagenomics/api/v1/analyses/MGYA00128904/file/ERR526070_MERGED_FASTQ_otu.tsv	Root-Host_associated-Human-Digestive_system-Large_intestine-Fecal	Used in FEAST study: Succession and initial colonization in infants
ERR525976	MGYA00128822	https://www.ebi.ac.uk/metagenomics/api/v1/analyses/MGYA00128822/file/ERR525976_MERGED_FASTQ_otu.tsv	Root-Host_associated-Human-Digestive_system-Large_intestine-Fecal	Used in FEAST study: Succession and initial colonization in infants
ERR525867	MGYA00128777	https://www.ebi.ac.uk/metagenomics/api/v1/analyses/MGYA00128777/file/ERR525867_MERGED_FASTQ_otu.tsv	Root-Host_associated-Human-Digestive_system-Large_intestine-Fecal	Used in FEAST study: Succession and initial colonization in infants
ERR525702	MGYA00128893	https://www.ebi.ac.uk/metagenomics/api/v1/analyses/MGYA00128893/file/ERR525702_MERGED_FASTQ_otu.tsv	Root-Host_associated-Human-Digestive_system-Large_intestine-Fecal	Used in FEAST study: Succession and initial colonization in infants
ERR526039	MGYA00128879	https://www.ebi.ac.uk/metagenomics/api/v1/analyses/MGYA00128879/file/ERR526039_MERGED_FASTQ_otu.tsv	Root-Host_associated-Human-Digestive_system-Large_intestine-Fecal	Used in FEAST study: Succession and initial colonization in infants
ERR525992	MGYA00128925	https://www.ebi.ac.uk/metagenomics/api/v1/analyses/MGYA00128925/file/ERR525992_MERGED_FASTQ_otu.tsv	Root-Host_associated-Human-Digestive_system-Large_intestine-Fecal	Used in FEAST study: Succession and initial colonization in infants
ERR525943	MGYA00128632	https://www.ebi.ac.uk/metagenomics/api/v1/analyses/MGYA00128632/file/ERR525943_MERGED_FASTQ_otu.tsv	Root-Host_associated-Human-Digestive_system-Large_intestine-Fecal	Used in FEAST study: Succession and initial colonization in infants
ERR526045	MGYA00128706	https://www.ebi.ac.uk/metagenomics/api/v1/analyses/MGYA00128706/file/ERR526045_MERGED_FASTQ_otu.tsv	Root-Host_associated-Human-Digestive_system-Large_intestine-Fecal	Used in FEAST study: Succession and initial colonization in infants
ERR525779	MGYA00129008	https://www.ebi.ac.uk/metagenomics/api/v1/analyses/MGYA00129008/file/ERR525779_MERGED_FASTQ_otu.tsv	Root-Host_associated-Human-Digestive_system-Large_intestine-Fecal	Used in FEAST study: Succession and initial colonization in infants
ERR525995	MGYA00128743	https://www.ebi.ac.uk/metagenomics/api/v1/analyses/MGYA00128743/file/ERR525995_MERGED_FASTQ_otu.tsv	Root-Host_associated-Human-Digestive_system-Large_intestine-Fecal	Used in FEAST study: Succession and initial colonization in infants
ERR525944	MGYA00128900	https://www.ebi.ac.uk/metagenomics/api/v1/analyses/MGYA00128900/file/ERR525944_MERGED_FASTQ_otu.tsv	Root-Host_associated-Human-Digestive_system-Large_intestine-Fecal	Used in FEAST study: Succession and initial colonization in infants
ERR526042	MGYA00128696	https://www.ebi.ac.uk/metagenomics/api/v1/analyses/MGYA00128696/file/ERR526042_MERGED_FASTQ_otu.tsv	Root-Host_associated-Human-Digestive_system-Large_intestine-Fecal	Used in FEAST study: Succession and initial colonization in infants
ERR525860	MGYA00128653	https://www.ebi.ac.uk/metagenomics/api/v1/analyses/MGYA00128653/file/ERR525860_MERGED_FASTQ_otu.tsv	Root-Host_associated-Human-Digestive_system-Large_intestine-Fecal	Used in FEAST study: Succession and initial colonization in infants
ERR525705	MGYA00128767	https://www.ebi.ac.uk/metagenomics/api/v1/analyses/MGYA00128767/file/ERR525705_MERGED_FASTQ_otu.tsv	Root-Host_associated-Human-Digestive_system-Large_intestine-Fecal	Used in FEAST study: Succession and initial colonization in infants
ERR525938	MGYA00128792	https://www.ebi.ac.uk/metagenomics/api/v1/analyses/MGYA00128792/file/ERR525938_MERGED_FASTQ_otu.tsv	Root-Host_associated-Human-Digestive_system-Large_intestine-Fecal	Used in FEAST study: Succession and initial colonization in infants
ERR525812	MGYA00128824	https://www.ebi.ac.uk/metagenomics/api/v1/analyses/MGYA00128824/file/ERR525812_MERGED_FASTQ_otu.tsv	Root-Host_associated-Human-Digestive_system-Large_intestine-Fecal	Used in FEAST study: Succession and initial colonization in infants
ERR525777	MGYA00128903	https://www.ebi.ac.uk/metagenomics/api/v1/analyses/MGYA00128903/file/ERR525777_MERGED_FASTQ_otu.tsv	Root-Host_associated-Human-Digestive_system-Large_intestine-Fecal	Used in FEAST study: Succession and initial colonization in infants
ERR525936	MGYA00128702	https://www.ebi.ac.uk/metagenomics/api/v1/analyses/MGYA00128702/file/ERR525936_MERGED_FASTQ_otu.tsv	Root-Host_associated-Human-Digestive_system-Large_intestine-Fecal	Used in FEAST study: Succession and initial colonization in infants
ERR526030	MGYA00128665	https://www.ebi.ac.uk/metagenomics/api/v1/analyses/MGYA00128665/file/ERR526030_MERGED_FASTQ_otu.tsv	Root-Host_associated-Human-Digestive_system-Large_intestine-Fecal	Used in FEAST study: Succession and initial colonization in infants
ERR525869	MGYA00128805	https://www.ebi.ac.uk/metagenomics/api/v1/analyses/MGYA00128805/file/ERR525869_MERGED_FASTQ_otu.tsv	Root-Host_associated-Human-Digestive_system-Large_intestine-Fecal	Used in FEAST study: Succession and initial colonization in infants
ERR525931	MGYA00128728	https://www.ebi.ac.uk/metagenomics/api/v1/analyses/MGYA00128728/file/ERR525931_MERGED_FASTQ_otu.tsv	Root-Host_associated-Human-Digestive_system-Large_intestine-Fecal	Used in FEAST study: Succession and initial colonization in infants
ERR526037	MGYA00129017	https://www.ebi.ac.uk/metagenomics/api/v1/analyses/MGYA00129017/file/ERR526037_MERGED_FASTQ_otu.tsv	Root-Host_associated-Human-Digestive_system-Large_intestine-Fecal	Used in FEAST study: Succession and initial colonization in infants
ERR525815	MGYA00128846	https://www.ebi.ac.uk/metagenomics/api/v1/analyses/MGYA00128846/file/ERR525815_MERGED_FASTQ_otu.tsv	Root-Host_associated-Human-Digestive_system-Large_intestine-Fecal	Used in FEAST study: Succession and initial colonization in infants
ERR525770	MGYA00128784	https://www.ebi.ac.uk/metagenomics/api/v1/analyses/MGYA00128784/file/ERR525770_MERGED_FASTQ_otu.tsv	Root-Host_associated-Human-Digestive_system-Large_intestine-Fecal	Used in FEAST study: Succession and initial colonization in infants
ERR525920	MGYA00128679	https://www.ebi.ac.uk/metagenomics/api/v1/analyses/MGYA00128679/file/ERR525920_MERGED_FASTQ_otu.tsv	Root-Host_associated-Human-Digestive_system-Large_intestine-Fecal	Used in FEAST study: Succession and initial colonization in infants
ERR526026	MGYA00128978	https://www.ebi.ac.uk/metagenomics/api/v1/analyses/MGYA00128978/file/ERR526026_MERGED_FASTQ_otu.tsv	Root-Host_associated-Human-Digestive_system-Large_intestine-Fecal	Used in FEAST study: Succession and initial colonization in infants
ERR525694	MGYA00128716	https://www.ebi.ac.uk/metagenomics/api/v1/analyses/MGYA00128716/file/ERR525694_MERGED_FASTQ_otu.tsv	Root-Host_associated-Human-Digestive_system-Large_intestine-Fecal	Used in FEAST study: Succession and initial colonization in infants
ERR525878	MGYA00128687	https://www.ebi.ac.uk/metagenomics/api/v1/analyses/MGYA00128687/file/ERR525878_MERGED_FASTQ_otu.tsv	Root-Host_associated-Human-Digestive_system-Large_intestine-Fecal	Used in FEAST study: Succession and initial colonization in infants
ERR525761	MGYA00128929	https://www.ebi.ac.uk/metagenomics/api/v1/analyses/MGYA00128929/file/ERR525761_MERGED_FASTQ_otu.tsv	Root-Host_associated-Human-Digestive_system-Large_intestine-Fecal	Used in FEAST study: Succession and initial colonization in infants
ERR525804	MGYA00128947	https://www.ebi.ac.uk/metagenomics/api/v1/analyses/MGYA00128947/file/ERR525804_MERGED_FASTQ_otu.tsv	Root-Host_associated-Human-Digestive_system-Large_intestine-Fecal	Used in FEAST study: Succession and initial colonization in infants
ERR525766	MGYA00128884	https://www.ebi.ac.uk/metagenomics/api/v1/analyses/MGYA00128884/file/ERR525766_MERGED_FASTQ_otu.tsv	Root-Host_associated-Human-Digestive_system-Large_intestine-Fecal	Used in FEAST study: Succession and initial colonization in infants
ERR525803	MGYA00128723	https://www.ebi.ac.uk/metagenomics/api/v1/analyses/MGYA00128723/file/ERR525803_MERGED_FASTQ_otu.tsv	Root-Host_associated-Human-Digestive_system-Large_intestine-Fecal	Used in FEAST study: Succession and initial colonization in infants
ERR525927	MGYA00128987	https://www.ebi.ac.uk/metagenomics/api/v1/analyses/MGYA00128987/file/ERR525927_MERGED_FASTQ_otu.tsv	Root-Host_associated-Human-Digestive_system-Large_intestine-Fecal	Used in FEAST study: Succession and initial colonization in infants
ERR526021	MGYA00128908	https://www.ebi.ac.uk/metagenomics/api/v1/analyses/MGYA00128908/file/ERR526021_MERGED_FASTQ_otu.tsv	Root-Host_associated-Human-Digestive_system-Large_intestine-Fecal	Used in FEAST study: Succession and initial colonization in infants
ERR525693	MGYA00128795	https://www.ebi.ac.uk/metagenomics/api/v1/analyses/MGYA00128795/file/ERR525693_MERGED_FASTQ_otu.tsv	Root-Host_associated-Human-Digestive_system-Large_intestine-Fecal	Used in FEAST study: Succession and initial colonization in infants
ERR525955	MGYA00128878	https://www.ebi.ac.uk/metagenomics/api/v1/analyses/MGYA00128878/file/ERR525955_MERGED_FASTQ_otu.tsv	Root-Host_associated-Human-Digestive_system-Large_intestine-Fecal	Used in FEAST study: Succession and initial colonization in infants
ERR526053	MGYA00129013	https://www.ebi.ac.uk/metagenomics/api/v1/analyses/MGYA00129013/file/ERR526053_MERGED_FASTQ_otu.tsv	Root-Host_associated-Human-Digestive_system-Large_intestine-Fecal	Used in FEAST study: Succession and initial colonization in infants
ERR526082	MGYA00128686	https://www.ebi.ac.uk/metagenomics/api/v1/analyses/MGYA00128686/file/ERR526082_MERGED_FASTQ_otu.tsv	Root-Host_associated-Human-Digestive_system-Large_intestine-Fecal	Used in FEAST study: Succession and initial colonization in infants
ERR525984	MGYA00128629	https://www.ebi.ac.uk/metagenomics/api/v1/analyses/MGYA00128629/file/ERR525984_MERGED_FASTQ_otu.tsv	Root-Host_associated-Human-Digestive_system-Large_intestine-Fecal	Used in FEAST study: Succession and initial colonization in infants
ERR525768	MGYA00128684	https://www.ebi.ac.uk/metagenomics/api/v1/analyses/MGYA00128684/file/ERR525768_MERGED_FASTQ_otu.tsv	Root-Host_associated-Human-Digestive_system-Large_intestine-Fecal	Used in FEAST study: Succession and initial colonization in infants
ERR525929	MGYA00128986	https://www.ebi.ac.uk/metagenomics/api/v1/analyses/MGYA00128986/file/ERR525929_MERGED_FASTQ_otu.tsv	Root-Host_associated-Human-Digestive_system-Large_intestine-Fecal	Used in FEAST study: Succession and initial colonization in infants
ERR525714	MGYA00128990	https://www.ebi.ac.uk/metagenomics/api/v1/analyses/MGYA00128990/file/ERR525714_MERGED_FASTQ_otu.tsv	Root-Host_associated-Human-Digestive_system-Large_intestine-Fecal	Used in FEAST study: Succession and initial colonization in infants
ERR525871	MGYA00128748	https://www.ebi.ac.uk/metagenomics/api/v1/analyses/MGYA00128748/file/ERR525871_MERGED_FASTQ_otu.tsv	Root-Host_associated-Human-Digestive_system-Large_intestine-Fecal	Used in FEAST study: Succession and initial colonization in infants
ERR526028	MGYA00128648	https://www.ebi.ac.uk/metagenomics/api/v1/analyses/MGYA00128648/file/ERR526028_MERGED_FASTQ_otu.tsv	Root-Host_associated-Human-Digestive_system-Large_intestine-Fecal	Used in FEAST study: Succession and initial colonization in infants
ERR525713	MGYA00128729	https://www.ebi.ac.uk/metagenomics/api/v1/analyses/MGYA00128729/file/ERR525713_MERGED_FASTQ_otu.tsv	Root-Host_associated-Human-Digestive_system-Large_intestine-Fecal	Used in FEAST study: Succession and initial colonization in infants
ERR525876	MGYA00128823	https://www.ebi.ac.uk/metagenomics/api/v1/analyses/MGYA00128823/file/ERR525876_MERGED_FASTQ_otu.tsv	Root-Host_associated-Human-Digestive_system-Large_intestine-Fecal	Used in FEAST study: Succession and initial colonization in infants
ERR525952	MGYA00129010	https://www.ebi.ac.uk/metagenomics/api/v1/analyses/MGYA00129010/file/ERR525952_MERGED_FASTQ_otu.tsv	Root-Host_associated-Human-Digestive_system-Large_intestine-Fecal	Used in FEAST study: Succession and initial colonization in infants
ERR526054	MGYA00128999	https://www.ebi.ac.uk/metagenomics/api/v1/analyses/MGYA00128999/file/ERR526054_MERGED_FASTQ_otu.tsv	Root-Host_associated-Human-Digestive_system-Large_intestine-Fecal	Used in FEAST study: Succession and initial colonization in infants
ERR526085	MGYA00128776	https://www.ebi.ac.uk/metagenomics/api/v1/analyses/MGYA00128776/file/ERR526085_MERGED_FASTQ_otu.tsv	Root-Host_associated-Human-Digestive_system-Large_intestine-Fecal	Used in FEAST study: Succession and initial colonization in infants
ERR525983	MGYA00128927	https://www.ebi.ac.uk/metagenomics/api/v1/analyses/MGYA00128927/file/ERR525983_MERGED_FASTQ_otu.tsv	Root-Host_associated-Human-Digestive_system-Large_intestine-Fecal	Used in FEAST study: Succession and initial colonization in infants
ERR525843	MGYA00128937	https://www.ebi.ac.uk/metagenomics/api/v1/analyses/MGYA00128937/file/ERR525843_MERGED_FASTQ_otu.tsv	Root-Host_associated-Human-Digestive_system-Large_intestine-Fecal	Used in FEAST study: Succession and initial colonization in infants
ERR525892	MGYA00128773	https://www.ebi.ac.uk/metagenomics/api/v1/analyses/MGYA00128773/file/ERR525892_MERGED_FASTQ_otu.tsv	Root-Host_associated-Human-Digestive_system-Large_intestine-Fecal	Used in FEAST study: Succession and initial colonization in infants
ERR525726	MGYA00128909	https://www.ebi.ac.uk/metagenomics/api/v1/analyses/MGYA00128909/file/ERR525726_MERGED_FASTQ_otu.tsv	Root-Host_associated-Human-Digestive_system-Large_intestine-Fecal	Used in FEAST study: Succession and initial colonization in infants
ERR526061	MGYA00128885	https://www.ebi.ac.uk/metagenomics/api/v1/analyses/MGYA00128885/file/ERR526061_MERGED_FASTQ_otu.tsv	Root-Host_associated-Human-Digestive_system-Large_intestine-Fecal	Used in FEAST study: Succession and initial colonization in infants
ERR525967	MGYA00128766	https://www.ebi.ac.uk/metagenomics/api/v1/analyses/MGYA00128766/file/ERR525967_MERGED_FASTQ_otu.tsv	Root-Host_associated-Human-Digestive_system-Large_intestine-Fecal	Used in FEAST study: Succession and initial colonization in infants
ERR526066	MGYA00128768	https://www.ebi.ac.uk/metagenomics/api/v1/analyses/MGYA00128768/file/ERR526066_MERGED_FASTQ_otu.tsv	Root-Host_associated-Human-Digestive_system-Large_intestine-Fecal	Used in FEAST study: Succession and initial colonization in infants
ERR525960	MGYA00128656	https://www.ebi.ac.uk/metagenomics/api/v1/analyses/MGYA00128656/file/ERR525960_MERGED_FASTQ_otu.tsv	Root-Host_associated-Human-Digestive_system-Large_intestine-Fecal	Used in FEAST study: Succession and initial colonization in infants
ERR525838	MGYA00128680	https://www.ebi.ac.uk/metagenomics/api/v1/analyses/MGYA00128680/file/ERR525838_MERGED_FASTQ_otu.tsv	Root-Host_associated-Human-Digestive_system-Large_intestine-Fecal	Used in FEAST study: Succession and initial colonization in infants
ERR525844	MGYA00128646	https://www.ebi.ac.uk/metagenomics/api/v1/analyses/MGYA00128646/file/ERR525844_MERGED_FASTQ_otu.tsv	Root-Host_associated-Human-Digestive_system-Large_intestine-Fecal	Used in FEAST study: Succession and initial colonization in infants
ERR525895	MGYA00128678	https://www.ebi.ac.uk/metagenomics/api/v1/analyses/MGYA00128678/file/ERR525895_MERGED_FASTQ_otu.tsv	Root-Host_associated-Human-Digestive_system-Large_intestine-Fecal	Used in FEAST study: Succession and initial colonization in infants
ERR525721	MGYA00128652	https://www.ebi.ac.uk/metagenomics/api/v1/analyses/MGYA00128652/file/ERR525721_MERGED_FASTQ_otu.tsv	Root-Host_associated-Human-Digestive_system-Large_intestine-Fecal	Used in FEAST study: Succession and initial colonization in infants
ERR526068	MGYA00128874	https://www.ebi.ac.uk/metagenomics/api/v1/analyses/MGYA00128874/file/ERR526068_MERGED_FASTQ_otu.tsv	Root-Host_associated-Human-Digestive_system-Large_intestine-Fecal	Used in FEAST study: Succession and initial colonization in infants
ERR525782	MGYA00128789	https://www.ebi.ac.uk/metagenomics/api/v1/analyses/MGYA00128789/file/ERR525782_MERGED_FASTQ_otu.tsv	Root-Host_associated-Human-Digestive_system-Large_intestine-Fecal	Used in FEAST study: Succession and initial colonization in infants
ERR525836	MGYA00128856	https://www.ebi.ac.uk/metagenomics/api/v1/analyses/MGYA00128856/file/ERR525836_MERGED_FASTQ_otu.tsv	Root-Host_associated-Human-Digestive_system-Large_intestine-Fecal	Used in FEAST study: Succession and initial colonization in infants
ERR525753	MGYA00128974	https://www.ebi.ac.uk/metagenomics/api/v1/analyses/MGYA00128974/file/ERR525753_MERGED_FASTQ_otu.tsv	Root-Host_associated-Human-Digestive_system-Large_intestine-Fecal	Used in FEAST study: Succession and initial colonization in infants
ERR526014	MGYA00128634	https://www.ebi.ac.uk/metagenomics/api/v1/analyses/MGYA00128634/file/ERR526014_MERGED_FASTQ_otu.tsv	Root-Host_associated-Human-Digestive_system-Large_intestine-Fecal	Used in FEAST study: Succession and initial colonization in infants
ERR525912	MGYA00128660	https://www.ebi.ac.uk/metagenomics/api/v1/analyses/MGYA00128660/file/ERR525912_MERGED_FASTQ_otu.tsv	Root-Host_associated-Human-Digestive_system-Large_intestine-Fecal	Used in FEAST study: Succession and initial colonization in infants
ERR526013	MGYA00128788	https://www.ebi.ac.uk/metagenomics/api/v1/analyses/MGYA00128788/file/ERR526013_MERGED_FASTQ_otu.tsv	Root-Host_associated-Human-Digestive_system-Large_intestine-Fecal	Used in FEAST study: Succession and initial colonization in infants
ERR525915	MGYA00128741	https://www.ebi.ac.uk/metagenomics/api/v1/analyses/MGYA00128741/file/ERR525915_MERGED_FASTQ_otu.tsv	Root-Host_associated-Human-Digestive_system-Large_intestine-Fecal	Used in FEAST study: Succession and initial colonization in infants
ERR525728	MGYA00128774	https://www.ebi.ac.uk/metagenomics/api/v1/analyses/MGYA00128774/file/ERR525728_MERGED_FASTQ_otu.tsv	Root-Host_associated-Human-Digestive_system-Large_intestine-Fecal	Used in FEAST study: Succession and initial colonization in infants
ERR525969	MGYA00128850	https://www.ebi.ac.uk/metagenomics/api/v1/analyses/MGYA00128850/file/ERR525969_MERGED_FASTQ_otu.tsv	Root-Host_associated-Human-Digestive_system-Large_intestine-Fecal	Used in FEAST study: Succession and initial colonization in infants
ERR525785	MGYA00128944	https://www.ebi.ac.uk/metagenomics/api/v1/analyses/MGYA00128944/file/ERR525785_MERGED_FASTQ_otu.tsv	Root-Host_associated-Human-Digestive_system-Large_intestine-Fecal	Used in FEAST study: Succession and initial colonization in infants
ERR525831	MGYA00128964	https://www.ebi.ac.uk/metagenomics/api/v1/analyses/MGYA00128964/file/ERR525831_MERGED_FASTQ_otu.tsv	Root-Host_associated-Human-Digestive_system-Large_intestine-Fecal	Used in FEAST study: Succession and initial colonization in infants
ERR525754	MGYA00128635	https://www.ebi.ac.uk/metagenomics/api/v1/analyses/MGYA00128635/file/ERR525754_MERGED_FASTQ_otu.tsv	Root-Host_associated-Human-Digestive_system-Large_intestine-Fecal	Used in FEAST study: Succession and initial colonization in infants
ERR1073042	MGYA00018096	https://www.ebi.ac.uk/metagenomics/api/v1/analyses/MGYA00018096/file/ERR1073042_FASTQ_otu.tsv	Root-Host_associated-Human	Used in FEAST study: FEAST distinguishes patients in ICU from healthy adults
ERR1091324	MGYA00017622	https://www.ebi.ac.uk/metagenomics/api/v1/analyses/MGYA00017622/file/ERR1091324_FASTQ_otu.tsv	Root-Host_associated-Human	Used in FEAST study: FEAST distinguishes patients in ICU from healthy adults
ERR1091483	MGYA00015711	https://www.ebi.ac.uk/metagenomics/api/v1/analyses/MGYA00015711/file/ERR1091483_FASTQ_otu.tsv	Root-Host_associated-Human	Used in FEAST study: FEAST distinguishes patients in ICU from healthy adults
ERR1090916	MGYA00020737	https://www.ebi.ac.uk/metagenomics/api/v1/analyses/MGYA00020737/file/ERR1090916_FASTQ_otu.tsv	Root-Host_associated-Human	Used in FEAST study: FEAST distinguishes patients in ICU from healthy adults
ERR1090564	MGYA00014944	https://www.ebi.ac.uk/metagenomics/api/v1/analyses/MGYA00014944/file/ERR1090564_FASTQ_otu.tsv	Root-Host_associated-Human	Used in FEAST study: FEAST distinguishes patients in ICU from healthy adults
ERR1074049	MGYA00020668	https://www.ebi.ac.uk/metagenomics/api/v1/analyses/MGYA00020668/file/ERR1074049_FASTQ_otu.tsv	Root-Host_associated-Human	Used in FEAST study: FEAST distinguishes patients in ICU from healthy adults
ERR1075609	MGYA00015931	https://www.ebi.ac.uk/metagenomics/api/v1/analyses/MGYA00015931/file/ERR1075609_FASTQ_otu.tsv	Root-Host_associated-Human	Used in FEAST study: FEAST distinguishes patients in ICU from healthy adults
ERR1080036	MGYA00015683	https://www.ebi.ac.uk/metagenomics/api/v1/analyses/MGYA00015683/file/ERR1080036_FASTQ_otu.tsv	Root-Host_associated-Human	Used in FEAST study: FEAST distinguishes patients in ICU from healthy adults
ERR1090105	MGYA00015409	https://www.ebi.ac.uk/metagenomics/api/v1/analyses/MGYA00015409/file/ERR1090105_FASTQ_otu.tsv	Root-Host_associated-Human	Used in FEAST study: FEAST distinguishes patients in ICU from healthy adults
ERR1073851	MGYA00020037	https://www.ebi.ac.uk/metagenomics/api/v1/analyses/MGYA00020037/file/ERR1073851_FASTQ_otu.tsv	Root-Host_associated-Human	Used in FEAST study: FEAST distinguishes patients in ICU from healthy adults
ERR1091745	MGYA00018532	https://www.ebi.ac.uk/metagenomics/api/v1/analyses/MGYA00018532/file/ERR1091745_FASTQ_otu.tsv	Root-Host_associated-Human	Used in FEAST study: FEAST distinguishes patients in ICU from healthy adults
ERR1073384	MGYA00017637	https://www.ebi.ac.uk/metagenomics/api/v1/analyses/MGYA00017637/file/ERR1073384_FASTQ_otu.tsv	Root-Host_associated-Human	Used in FEAST study: FEAST distinguishes patients in ICU from healthy adults
ERR1075268	MGYA00013878	https://www.ebi.ac.uk/metagenomics/api/v1/analyses/MGYA00013878/file/ERR1075268_FASTQ_otu.tsv	Root-Host_associated-Human	Used in FEAST study: FEAST distinguishes patients in ICU from healthy adults
ERR1080457	MGYA00020714	https://www.ebi.ac.uk/metagenomics/api/v1/analyses/MGYA00020714/file/ERR1080457_FASTQ_otu.tsv	Root-Host_associated-Human	Used in FEAST study: FEAST distinguishes patients in ICU from healthy adults
ERR1074428	MGYA00018006	https://www.ebi.ac.uk/metagenomics/api/v1/analyses/MGYA00018006/file/ERR1074428_FASTQ_otu.tsv	Root-Host_associated-Human	Used in FEAST study: FEAST distinguishes patients in ICU from healthy adults
ERR1080321	MGYA00014199	https://www.ebi.ac.uk/metagenomics/api/v1/analyses/MGYA00014199/file/ERR1080321_FASTQ_otu.tsv	Root-Host_associated-Human	Used in FEAST study: FEAST distinguishes patients in ICU from healthy adults
ERR1091794	MGYA00014839	https://www.ebi.ac.uk/metagenomics/api/v1/analyses/MGYA00014839/file/ERR1091794_FASTQ_otu.tsv	Root-Host_associated-Human	Used in FEAST study: FEAST distinguishes patients in ICU from healthy adults
ERR1073880	MGYA00017600	https://www.ebi.ac.uk/metagenomics/api/v1/analyses/MGYA00017600/file/ERR1073880_FASTQ_otu.tsv	Root-Host_associated-Human	Used in FEAST study: FEAST distinguishes patients in ICU from healthy adults
ERR1091033	MGYA00016165	https://www.ebi.ac.uk/metagenomics/api/v1/analyses/MGYA00016165/file/ERR1091033_FASTQ_otu.tsv	Root-Host_associated-Human	Used in FEAST study: FEAST distinguishes patients in ICU from healthy adults
ERR1073355	MGYA00017088	https://www.ebi.ac.uk/metagenomics/api/v1/analyses/MGYA00017088/file/ERR1073355_FASTQ_otu.tsv	Root-Host_associated-Human	Used in FEAST study: FEAST distinguishes patients in ICU from healthy adults
ERR1076879	MGYA00013743	https://www.ebi.ac.uk/metagenomics/api/v1/analyses/MGYA00013743/file/ERR1076879_FASTQ_otu.tsv	Root-Host_associated-Human	Used in FEAST study: FEAST distinguishes patients in ICU from healthy adults
ERR1072967	MGYA00013257	https://www.ebi.ac.uk/metagenomics/api/v1/analyses/MGYA00013257/file/ERR1072967_FASTQ_otu.tsv	Root-Host_associated-Human	Used in FEAST study: FEAST distinguishes patients in ICU from healthy adults
ERR1090673	MGYA00018200	https://www.ebi.ac.uk/metagenomics/api/v1/analyses/MGYA00018200/file/ERR1090673_FASTQ_otu.tsv	Root-Host_associated-Human	Used in FEAST study: FEAST distinguishes patients in ICU from healthy adults
ERR1160639	MGYA00018474	https://www.ebi.ac.uk/metagenomics/api/v1/analyses/MGYA00018474/file/ERR1160639_FASTQ_otu.tsv	Root-Host_associated-Human	Used in FEAST study: FEAST distinguishes patients in ICU from healthy adults
ERR1074098	MGYA00018140	https://www.ebi.ac.uk/metagenomics/api/v1/analyses/MGYA00018140/file/ERR1074098_FASTQ_otu.tsv	Root-Host_associated-Human	Used in FEAST study: FEAST distinguishes patients in ICU from healthy adults
ERR1073093	MGYA00020652	https://www.ebi.ac.uk/metagenomics/api/v1/analyses/MGYA00020652/file/ERR1073093_FASTQ_otu.tsv	Root-Host_associated-Human	Used in FEAST study: FEAST distinguishes patients in ICU from healthy adults
ERR1091820	MGYA00014250	https://www.ebi.ac.uk/metagenomics/api/v1/analyses/MGYA00014250/file/ERR1091820_FASTQ_otu.tsv	Root-Host_associated-Human	Used in FEAST study: FEAST distinguishes patients in ICU from healthy adults
ERR1091452	MGYA00015099	https://www.ebi.ac.uk/metagenomics/api/v1/analyses/MGYA00015099/file/ERR1091452_FASTQ_otu.tsv	Root-Host_associated-Human	Used in FEAST study: FEAST distinguishes patients in ICU from healthy adults
ERR1073734	MGYA00015842	https://www.ebi.ac.uk/metagenomics/api/v1/analyses/MGYA00015842/file/ERR1073734_FASTQ_otu.tsv	Root-Host_associated-Human	Used in FEAST study: FEAST distinguishes patients in ICU from healthy adults
ERR1076921	MGYA00015841	https://www.ebi.ac.uk/metagenomics/api/v1/analyses/MGYA00015841/file/ERR1076921_FASTQ_otu.tsv	Root-Host_associated-Human	Used in FEAST study: FEAST distinguishes patients in ICU from healthy adults
ERR1077313	MGYA00016653	https://www.ebi.ac.uk/metagenomics/api/v1/analyses/MGYA00016653/file/ERR1077313_FASTQ_otu.tsv	Root-Host_associated-Human	Used in FEAST study: FEAST distinguishes patients in ICU from healthy adults
ERR1074206	MGYA00016854	https://www.ebi.ac.uk/metagenomics/api/v1/analyses/MGYA00016854/file/ERR1074206_FASTQ_otu.tsv	Root-Host_associated-Human	Used in FEAST study: FEAST distinguishes patients in ICU from healthy adults
ERR1078261	MGYA00012954	https://www.ebi.ac.uk/metagenomics/api/v1/analyses/MGYA00012954/file/ERR1078261_FASTQ_otu.tsv	Root-Host_associated-Human	Used in FEAST study: FEAST distinguishes patients in ICU from healthy adults
ERR1160300	MGYA00014657	https://www.ebi.ac.uk/metagenomics/api/v1/analyses/MGYA00014657/file/ERR1160300_FASTQ_otu.tsv	Root-Host_associated-Human	Used in FEAST study: FEAST distinguishes patients in ICU from healthy adults
ERR1089932	MGYA00015295	https://www.ebi.ac.uk/metagenomics/api/v1/analyses/MGYA00015295/file/ERR1089932_FASTQ_otu.tsv	Root-Host_associated-Human	Used in FEAST study: FEAST distinguishes patients in ICU from healthy adults
ERR1080279	MGYA00016611	https://www.ebi.ac.uk/metagenomics/api/v1/analyses/MGYA00016611/file/ERR1080279_FASTQ_otu.tsv	Root-Host_associated-Human	Used in FEAST study: FEAST distinguishes patients in ICU from healthy adults
ERR1075446	MGYA00016763	https://www.ebi.ac.uk/metagenomics/api/v1/analyses/MGYA00016763/file/ERR1075446_FASTQ_otu.tsv	Root-Host_associated-Human	Used in FEAST study: FEAST distinguishes patients in ICU from healthy adults
ERR1075834	MGYA00016342	https://www.ebi.ac.uk/metagenomics/api/v1/analyses/MGYA00016342/file/ERR1075834_FASTQ_otu.tsv	Root-Host_associated-Human	Used in FEAST study: FEAST distinguishes patients in ICU from healthy adults
ERR1077772	MGYA00020630	https://www.ebi.ac.uk/metagenomics/api/v1/analyses/MGYA00020630/file/ERR1077772_FASTQ_otu.tsv	Root-Host_associated-Human	Used in FEAST study: FEAST distinguishes patients in ICU from healthy adults
ERR1076695	MGYA00020479	https://www.ebi.ac.uk/metagenomics/api/v1/analyses/MGYA00020479/file/ERR1076695_FASTQ_otu.tsv	Root-Host_associated-Human	Used in FEAST study: FEAST distinguishes patients in ICU from healthy adults
ERR1160761	MGYA00018677	https://www.ebi.ac.uk/metagenomics/api/v1/analyses/MGYA00018677/file/ERR1160761_FASTQ_otu.tsv	Root-Host_associated-Human	Used in FEAST study: FEAST distinguishes patients in ICU from healthy adults
ERR1089686	MGYA00018258	https://www.ebi.ac.uk/metagenomics/api/v1/analyses/MGYA00018258/file/ERR1089686_FASTQ_otu.tsv	Root-Host_associated-Human	Used in FEAST study: FEAST distinguishes patients in ICU from healthy adults
ERR1075027	MGYA00016556	https://www.ebi.ac.uk/metagenomics/api/v1/analyses/MGYA00016556/file/ERR1075027_FASTQ_otu.tsv	Root-Host_associated-Human	Used in FEAST study: FEAST distinguishes patients in ICU from healthy adults
ERR1074667	MGYA00018312	https://www.ebi.ac.uk/metagenomics/api/v1/analyses/MGYA00018312/file/ERR1074667_FASTQ_otu.tsv	Root-Host_associated-Human	Used in FEAST study: FEAST distinguishes patients in ICU from healthy adults
ERR1078176	MGYA00016201	https://www.ebi.ac.uk/metagenomics/api/v1/analyses/MGYA00016201/file/ERR1078176_FASTQ_otu.tsv	Root-Host_associated-Human	Used in FEAST study: FEAST distinguishes patients in ICU from healthy adults
ERR1074111	MGYA00015332	https://www.ebi.ac.uk/metagenomics/api/v1/analyses/MGYA00015332/file/ERR1074111_FASTQ_otu.tsv	Root-Host_associated-Human	Used in FEAST study: FEAST distinguishes patients in ICU from healthy adults
ERR1075751	MGYA00012979	https://www.ebi.ac.uk/metagenomics/api/v1/analyses/MGYA00012979/file/ERR1075751_FASTQ_otu.tsv	Root-Host_associated-Human	Used in FEAST study: FEAST distinguishes patients in ICU from healthy adults
ERR1076644	MGYA00014760	https://www.ebi.ac.uk/metagenomics/api/v1/analyses/MGYA00014760/file/ERR1076644_FASTQ_otu.tsv	Root-Host_associated-Human	Used in FEAST study: FEAST distinguishes patients in ICU from healthy adults
ERR1077004	MGYA00017721	https://www.ebi.ac.uk/metagenomics/api/v1/analyses/MGYA00017721/file/ERR1077004_FASTQ_otu.tsv	Root-Host_associated-Human	Used in FEAST study: FEAST distinguishes patients in ICU from healthy adults
ERR1075330	MGYA00018591	https://www.ebi.ac.uk/metagenomics/api/v1/analyses/MGYA00018591/file/ERR1075330_FASTQ_otu.tsv	Root-Host_associated-Human	Used in FEAST study: FEAST distinguishes patients in ICU from healthy adults
ERR1075497	MGYA00014598	https://www.ebi.ac.uk/metagenomics/api/v1/analyses/MGYA00014598/file/ERR1075497_FASTQ_otu.tsv	Root-Host_associated-Human	Used in FEAST study: FEAST distinguishes patients in ICU from healthy adults
ERR1160804	MGYA00015889	https://www.ebi.ac.uk/metagenomics/api/v1/analyses/MGYA00015889/file/ERR1160804_FASTQ_otu.tsv	Root-Host_associated-Human	Used in FEAST study: FEAST distinguishes patients in ICU from healthy adults
ERR1160476	MGYA00017654	https://www.ebi.ac.uk/metagenomics/api/v1/analyses/MGYA00017654/file/ERR1160476_FASTQ_otu.tsv	Root-Host_associated-Human	Used in FEAST study: FEAST distinguishes patients in ICU from healthy adults
ERR1074570	MGYA00013277	https://www.ebi.ac.uk/metagenomics/api/v1/analyses/MGYA00013277/file/ERR1074570_FASTQ_otu.tsv	Root-Host_associated-Human	Used in FEAST study: FEAST distinguishes patients in ICU from healthy adults
ERR1074902	MGYA00019491	https://www.ebi.ac.uk/metagenomics/api/v1/analyses/MGYA00019491/file/ERR1074902_FASTQ_otu.tsv	Root-Host_associated-Human	Used in FEAST study: FEAST distinguishes patients in ICU from healthy adults
ERR1077817	MGYA00013490	https://www.ebi.ac.uk/metagenomics/api/v1/analyses/MGYA00013490/file/ERR1077817_FASTQ_otu.tsv	Root-Host_associated-Human	Used in FEAST study: FEAST distinguishes patients in ICU from healthy adults
ERR1073909	MGYA00017176	https://www.ebi.ac.uk/metagenomics/api/v1/analyses/MGYA00017176/file/ERR1073909_FASTQ_otu.tsv	Root-Host_associated-Human	Used in FEAST study: FEAST distinguishes patients in ICU from healthy adults
ERR1074792	MGYA00015007	https://www.ebi.ac.uk/metagenomics/api/v1/analyses/MGYA00015007/file/ERR1074792_FASTQ_otu.tsv	Root-Host_associated-Human	Used in FEAST study: FEAST distinguishes patients in ICU from healthy adults
ERR1078052	MGYA00016172	https://www.ebi.ac.uk/metagenomics/api/v1/analyses/MGYA00016172/file/ERR1078052_FASTQ_otu.tsv	Root-Host_associated-Human	Used in FEAST study: FEAST distinguishes patients in ICU from healthy adults
ERR1074035	MGYA00019280	https://www.ebi.ac.uk/metagenomics/api/v1/analyses/MGYA00019280/file/ERR1074035_FASTQ_otu.tsv	Root-Host_associated-Human	Used in FEAST study: FEAST distinguishes patients in ICU from healthy adults
ERR1089773	MGYA00019762	https://www.ebi.ac.uk/metagenomics/api/v1/analyses/MGYA00019762/file/ERR1089773_FASTQ_otu.tsv	Root-Host_associated-Human	Used in FEAST study: FEAST distinguishes patients in ICU from healthy adults
ERR1075675	MGYA00019916	https://www.ebi.ac.uk/metagenomics/api/v1/analyses/MGYA00019916/file/ERR1075675_FASTQ_otu.tsv	Root-Host_associated-Human	Used in FEAST study: FEAST distinguishes patients in ICU from healthy adults
ERR1160694	MGYA00014304	https://www.ebi.ac.uk/metagenomics/api/v1/analyses/MGYA00014304/file/ERR1160694_FASTQ_otu.tsv	Root-Host_associated-Human	Used in FEAST study: FEAST distinguishes patients in ICU from healthy adults
ERR1073799	MGYA00014639	https://www.ebi.ac.uk/metagenomics/api/v1/analyses/MGYA00014639/file/ERR1073799_FASTQ_otu.tsv	Root-Host_associated-Human	Used in FEAST study: FEAST distinguishes patients in ICU from healthy adults
ERR1076760	MGYA00014324	https://www.ebi.ac.uk/metagenomics/api/v1/analyses/MGYA00014324/file/ERR1076760_FASTQ_otu.tsv	Root-Host_associated-Human	Used in FEAST study: FEAST distinguishes patients in ICU from healthy adults
ERR1091358	MGYA00020730	https://www.ebi.ac.uk/metagenomics/api/v1/analyses/MGYA00020730/file/ERR1091358_FASTQ_otu.tsv	Root-Host_associated-Human	Used in FEAST study: FEAST distinguishes patients in ICU from healthy adults
ERR1077687	MGYA00014992	https://www.ebi.ac.uk/metagenomics/api/v1/analyses/MGYA00014992/file/ERR1077687_FASTQ_otu.tsv	Root-Host_associated-Human	Used in FEAST study: FEAST distinguishes patients in ICU from healthy adults
ERR1090518	MGYA00015128	https://www.ebi.ac.uk/metagenomics/api/v1/analyses/MGYA00015128/file/ERR1090518_FASTQ_otu.tsv	Root-Host_associated-Human	Used in FEAST study: FEAST distinguishes patients in ICU from healthy adults
ERR1077120	MGYA00019273	https://www.ebi.ac.uk/metagenomics/api/v1/analyses/MGYA00019273/file/ERR1077120_FASTQ_otu.tsv	Root-Host_associated-Human	Used in FEAST study: FEAST distinguishes patients in ICU from healthy adults
ERR1160552	MGYA00013394	https://www.ebi.ac.uk/metagenomics/api/v1/analyses/MGYA00013394/file/ERR1160552_FASTQ_otu.tsv	Root-Host_associated-Human	Used in FEAST study: FEAST distinguishes patients in ICU from healthy adults
ERR1075214	MGYA00017339	https://www.ebi.ac.uk/metagenomics/api/v1/analyses/MGYA00017339/file/ERR1075214_FASTQ_otu.tsv	Root-Host_associated-Human	Used in FEAST study: FEAST distinguishes patients in ICU from healthy adults
ERR1074826	MGYA00012847	https://www.ebi.ac.uk/metagenomics/api/v1/analyses/MGYA00012847/file/ERR1074826_FASTQ_otu.tsv	Root-Host_associated-Human	Used in FEAST study: FEAST distinguishes patients in ICU from healthy adults
ERR1074454	MGYA00014854	https://www.ebi.ac.uk/metagenomics/api/v1/analyses/MGYA00014854/file/ERR1074454_FASTQ_otu.tsv	Root-Host_associated-Human	Used in FEAST study: FEAST distinguishes patients in ICU from healthy adults
ERR1090179	MGYA00015026	https://www.ebi.ac.uk/metagenomics/api/v1/analyses/MGYA00015026/file/ERR1090179_FASTQ_otu.tsv	Root-Host_associated-Human	Used in FEAST study: FEAST distinguishes patients in ICU from healthy adults
ERR1077541	MGYA00020808	https://www.ebi.ac.uk/metagenomics/api/v1/analyses/MGYA00020808/file/ERR1077541_FASTQ_otu.tsv	Root-Host_associated-Human	Used in FEAST study: FEAST distinguishes patients in ICU from healthy adults
ERR1077933	MGYA00014796	https://www.ebi.ac.uk/metagenomics/api/v1/analyses/MGYA00014796/file/ERR1077933_FASTQ_otu.tsv	Root-Host_associated-Human	Used in FEAST study: FEAST distinguishes patients in ICU from healthy adults
ERR1091739	MGYA00013995	https://www.ebi.ac.uk/metagenomics/api/v1/analyses/MGYA00013995/file/ERR1091739_FASTQ_otu.tsv	Root-Host_associated-Human	Used in FEAST study: FEAST distinguishes patients in ICU from healthy adults
ERR1073329	MGYA00021059	https://www.ebi.ac.uk/metagenomics/api/v1/analyses/MGYA00021059/file/ERR1073329_FASTQ_otu.tsv	Root-Host_associated-Human	Used in FEAST study: FEAST distinguishes patients in ICU from healthy adults
ERR1076805	MGYA00020947	https://www.ebi.ac.uk/metagenomics/api/v1/analyses/MGYA00020947/file/ERR1076805_FASTQ_otu.tsv	Root-Host_associated-Human	Used in FEAST study: FEAST distinguishes patients in ICU from healthy adults
ERR1077237	MGYA00014706	https://www.ebi.ac.uk/metagenomics/api/v1/analyses/MGYA00014706/file/ERR1077237_FASTQ_otu.tsv	Root-Host_associated-Human	Used in FEAST study: FEAST distinguishes patients in ICU from healthy adults
ERR1077590	MGYA00017185	https://www.ebi.ac.uk/metagenomics/api/v1/analyses/MGYA00017185/file/ERR1077590_FASTQ_otu.tsv	Root-Host_associated-Human	Used in FEAST study: FEAST distinguishes patients in ICU from healthy adults
ERR1074322	MGYA00014553	https://www.ebi.ac.uk/metagenomics/api/v1/analyses/MGYA00014553/file/ERR1074322_FASTQ_otu.tsv	Root-Host_associated-Human	Used in FEAST study: FEAST distinguishes patients in ICU from healthy adults
ERR1074485	MGYA00017202	https://www.ebi.ac.uk/metagenomics/api/v1/analyses/MGYA00017202/file/ERR1074485_FASTQ_otu.tsv	Root-Host_associated-Human	Used in FEAST study: FEAST distinguishes patients in ICU from healthy adults
ERR1160583	MGYA00013676	https://www.ebi.ac.uk/metagenomics/api/v1/analyses/MGYA00013676/file/ERR1160583_FASTQ_otu.tsv	Root-Host_associated-Human	Used in FEAST study: FEAST distinguishes patients in ICU from healthy adults
ERR1079977	MGYA00020026	https://www.ebi.ac.uk/metagenomics/api/v1/analyses/MGYA00020026/file/ERR1079977_FASTQ_otu.tsv	Root-Host_associated-Human	Used in FEAST study: FEAST distinguishes patients in ICU from healthy adults
ERR1075910	MGYA00018223	https://www.ebi.ac.uk/metagenomics/api/v1/analyses/MGYA00018223/file/ERR1075910_FASTQ_otu.tsv	Root-Host_associated-Human	Used in FEAST study: FEAST distinguishes patients in ICU from healthy adults
ERR1075562	MGYA00013146	https://www.ebi.ac.uk/metagenomics/api/v1/analyses/MGYA00013146/file/ERR1075562_FASTQ_otu.tsv	Root-Host_associated-Human	Used in FEAST study: FEAST distinguishes patients in ICU from healthy adults
ERR1089816	MGYA00015529	https://www.ebi.ac.uk/metagenomics/api/v1/analyses/MGYA00015529/file/ERR1089816_FASTQ_otu.tsv	Root-Host_associated-Human	Used in FEAST study: FEAST distinguishes patients in ICU from healthy adults
ERR1077656	MGYA00017562	https://www.ebi.ac.uk/metagenomics/api/v1/analyses/MGYA00017562/file/ERR1077656_FASTQ_otu.tsv	Root-Host_associated-Human	Used in FEAST study: FEAST distinguishes patients in ICU from healthy adults
ERR1076016	MGYA00014369	https://www.ebi.ac.uk/metagenomics/api/v1/analyses/MGYA00014369/file/ERR1076016_FASTQ_otu.tsv	Root-Host_associated-Human	Used in FEAST study: FEAST distinguishes patients in ICU from healthy adults
ERR1073748	MGYA00019481	https://www.ebi.ac.uk/metagenomics/api/v1/analyses/MGYA00019481/file/ERR1073748_FASTQ_otu.tsv	Root-Host_associated-Human	Used in FEAST study: FEAST distinguishes patients in ICU from healthy adults
ERR1091389	MGYA00016146	https://www.ebi.ac.uk/metagenomics/api/v1/analyses/MGYA00016146/file/ERR1091389_FASTQ_otu.tsv	Root-Host_associated-Human	Used in FEAST study: FEAST distinguishes patients in ICU from healthy adults
ERR1075103	MGYA00014079	https://www.ebi.ac.uk/metagenomics/api/v1/analyses/MGYA00014079/file/ERR1075103_FASTQ_otu.tsv	Root-Host_associated-Human	Used in FEAST study: FEAST distinguishes patients in ICU from healthy adults
ERR1160645	MGYA00020289	https://www.ebi.ac.uk/metagenomics/api/v1/analyses/MGYA00020289/file/ERR1160645_FASTQ_otu.tsv	Root-Host_associated-Human	Used in FEAST study: FEAST distinguishes patients in ICU from healthy adults
ERR1074743	MGYA00020394	https://www.ebi.ac.uk/metagenomics/api/v1/analyses/MGYA00020394/file/ERR1074743_FASTQ_otu.tsv	Root-Host_associated-Human	Used in FEAST study: FEAST distinguishes patients in ICU from healthy adults
ERR1078724	MGYA00014982	https://www.ebi.ac.uk/metagenomics/api/v1/analyses/MGYA00014982/file/ERR1078724_FASTQ_otu.tsv	Root-Host_associated-Human	Used in FEAST study: FEAST distinguishes patients in ICU from healthy adults
ERR1078083	MGYA00020009	https://www.ebi.ac.uk/metagenomics/api/v1/analyses/MGYA00020009/file/ERR1078083_FASTQ_otu.tsv	Root-Host_associated-Human	Used in FEAST study: FEAST distinguishes patients in ICU from healthy adults
ERR1075848	MGYA00014677	https://www.ebi.ac.uk/metagenomics/api/v1/analyses/MGYA00014677/file/ERR1075848_FASTQ_otu.tsv	Root-Host_associated-Human	Used in FEAST study: FEAST distinguishes patients in ICU from healthy adults
ERR1080205	MGYA00020837	https://www.ebi.ac.uk/metagenomics/api/v1/analyses/MGYA00020837/file/ERR1080205_FASTQ_otu.tsv	Root-Host_associated-Human	Used in FEAST study: FEAST distinguishes patients in ICU from healthy adults
ERR1091117	MGYA00017527	https://www.ebi.ac.uk/metagenomics/api/v1/analyses/MGYA00017527/file/ERR1091117_FASTQ_otu.tsv	Root-Host_associated-Human	Used in FEAST study: FEAST distinguishes patients in ICU from healthy adults
ERR1073271	MGYA00016507	https://www.ebi.ac.uk/metagenomics/api/v1/analyses/MGYA00016507/file/ERR1073271_FASTQ_otu.tsv	Root-Host_associated-Human	Used in FEAST study: FEAST distinguishes patients in ICU from healthy adults
ERR1072843	MGYA00017672	https://www.ebi.ac.uk/metagenomics/api/v1/analyses/MGYA00017672/file/ERR1072843_FASTQ_otu.tsv	Root-Host_associated-Human	Used in FEAST study: FEAST distinguishes patients in ICU from healthy adults
ERR1090757	MGYA00014995	https://www.ebi.ac.uk/metagenomics/api/v1/analyses/MGYA00014995/file/ERR1090757_FASTQ_otu.tsv	Root-Host_associated-Human	Used in FEAST study: FEAST distinguishes patients in ICU from healthy adults
ERR1090336	MGYA00019520	https://www.ebi.ac.uk/metagenomics/api/v1/analyses/MGYA00019520/file/ERR1090336_FASTQ_otu.tsv	Root-Host_associated-Human	Used in FEAST study: FEAST distinguishes patients in ICU from healthy adults
ERR1090491	MGYA00018206	https://www.ebi.ac.uk/metagenomics/api/v1/analyses/MGYA00018206/file/ERR1090491_FASTQ_otu.tsv	Root-Host_associated-Human	Used in FEAST study: FEAST distinguishes patients in ICU from healthy adults
ERR1091576	MGYA00014820	https://www.ebi.ac.uk/metagenomics/api/v1/analyses/MGYA00014820/file/ERR1091576_FASTQ_otu.tsv	Root-Host_associated-Human	Used in FEAST study: FEAST distinguishes patients in ICU from healthy adults
ERR1073610	MGYA00014188	https://www.ebi.ac.uk/metagenomics/api/v1/analyses/MGYA00014188/file/ERR1073610_FASTQ_otu.tsv	Root-Host_associated-Human	Used in FEAST study: FEAST distinguishes patients in ICU from healthy adults
ERR1073166	MGYA00019709	https://www.ebi.ac.uk/metagenomics/api/v1/analyses/MGYA00019709/file/ERR1073166_FASTQ_otu.tsv	Root-Host_associated-Human	Used in FEAST study: FEAST distinguishes patients in ICU from healthy adults
ERR1076638	MGYA00018984	https://www.ebi.ac.uk/metagenomics/api/v1/analyses/MGYA00018984/file/ERR1076638_FASTQ_otu.tsv	Root-Host_associated-Human	Used in FEAST study: FEAST distinguishes patients in ICU from healthy adults
ERR1091200	MGYA00015373	https://www.ebi.ac.uk/metagenomics/api/v1/analyses/MGYA00015373/file/ERR1091200_FASTQ_otu.tsv	Root-Host_associated-Human	Used in FEAST study: FEAST distinguishes patients in ICU from healthy adults
ERR1090440	MGYA00013671	https://www.ebi.ac.uk/metagenomics/api/v1/analyses/MGYA00013671/file/ERR1090440_FASTQ_otu.tsv	Root-Host_associated-Human	Used in FEAST study: FEAST distinguishes patients in ICU from healthy adults
ERR1090832	MGYA00013967	https://www.ebi.ac.uk/metagenomics/api/v1/analyses/MGYA00013967/file/ERR1090832_FASTQ_otu.tsv	Root-Host_associated-Human	Used in FEAST study: FEAST distinguishes patients in ICU from healthy adults
ERR1077078	MGYA00013413	https://www.ebi.ac.uk/metagenomics/api/v1/analyses/MGYA00013413/file/ERR1077078_FASTQ_otu.tsv	Root-Host_associated-Human	Used in FEAST study: FEAST distinguishes patients in ICU from healthy adults
ERR1072726	MGYA00019258	https://www.ebi.ac.uk/metagenomics/api/v1/analyses/MGYA00019258/file/ERR1072726_FASTQ_otu.tsv	Root-Host_associated-Human	Used in FEAST study: FEAST distinguishes patients in ICU from healthy adults
ERR1080112	MGYA00017611	https://www.ebi.ac.uk/metagenomics/api/v1/analyses/MGYA00017611/file/ERR1080112_FASTQ_otu.tsv	Root-Host_associated-Human	Used in FEAST study: FEAST distinguishes patients in ICU from healthy adults
ERR1090786	MGYA00019079	https://www.ebi.ac.uk/metagenomics/api/v1/analyses/MGYA00019079/file/ERR1090786_FASTQ_otu.tsv	Root-Host_associated-Human	Used in FEAST study: FEAST distinguishes patients in ICU from healthy adults
ERR1072892	MGYA00018803	https://www.ebi.ac.uk/metagenomics/api/v1/analyses/MGYA00018803/file/ERR1072892_FASTQ_otu.tsv	Root-Host_associated-Human	Used in FEAST study: FEAST distinguishes patients in ICU from healthy adults
ERR1090021	MGYA00020964	https://www.ebi.ac.uk/metagenomics/api/v1/analyses/MGYA00020964/file/ERR1090021_FASTQ_otu.tsv	Root-Host_associated-Human	Used in FEAST study: FEAST distinguishes patients in ICU from healthy adults
ERR1077419	MGYA00014343	https://www.ebi.ac.uk/metagenomics/api/v1/analyses/MGYA00014343/file/ERR1077419_FASTQ_otu.tsv	Root-Host_associated-Human	Used in FEAST study: FEAST distinguishes patients in ICU from healthy adults
ERR1073507	MGYA00017014	https://www.ebi.ac.uk/metagenomics/api/v1/analyses/MGYA00017014/file/ERR1073507_FASTQ_otu.tsv	Root-Host_associated-Human	Used in FEAST study: FEAST distinguishes patients in ICU from healthy adults
ERR1073975	MGYA00013115	https://www.ebi.ac.uk/metagenomics/api/v1/analyses/MGYA00013115/file/ERR1073975_FASTQ_otu.tsv	Root-Host_associated-Human	Used in FEAST study: FEAST distinguishes patients in ICU from healthy adults
ERR1091661	MGYA00019821	https://www.ebi.ac.uk/metagenomics/api/v1/analyses/MGYA00019821/file/ERR1091661_FASTQ_otu.tsv	Root-Host_associated-Human	Used in FEAST study: FEAST distinguishes patients in ICU from healthy adults
ERR1075899	MGYA00017824	https://www.ebi.ac.uk/metagenomics/api/v1/analyses/MGYA00017824/file/ERR1075899_FASTQ_otu.tsv	Root-Host_associated-Human	Used in FEAST study: FEAST distinguishes patients in ICU from healthy adults
ERR1075672	MGYA00019911	https://www.ebi.ac.uk/metagenomics/api/v1/analyses/MGYA00019911/file/ERR1075672_FASTQ_otu.tsv	Root-Host_associated-Human	Used in FEAST study: FEAST distinguishes patients in ICU from healthy adults
ERR1160693	MGYA00018477	https://www.ebi.ac.uk/metagenomics/api/v1/analyses/MGYA00018477/file/ERR1160693_FASTQ_otu.tsv	Root-Host_associated-Human	Used in FEAST study: FEAST distinguishes patients in ICU from healthy adults
ERR1089774	MGYA00019757	https://www.ebi.ac.uk/metagenomics/api/v1/analyses/MGYA00019757/file/ERR1089774_FASTQ_otu.tsv	Root-Host_associated-Human	Used in FEAST study: FEAST distinguishes patients in ICU from healthy adults
ERR1078055	MGYA00016175	https://www.ebi.ac.uk/metagenomics/api/v1/analyses/MGYA00016175/file/ERR1078055_FASTQ_otu.tsv	Root-Host_associated-Human	Used in FEAST study: FEAST distinguishes patients in ICU from healthy adults
ERR1074032	MGYA00019282	https://www.ebi.ac.uk/metagenomics/api/v1/analyses/MGYA00019282/file/ERR1074032_FASTQ_otu.tsv	Root-Host_associated-Human	Used in FEAST study: FEAST distinguishes patients in ICU from healthy adults
ERR1074795	MGYA00015004	https://www.ebi.ac.uk/metagenomics/api/v1/analyses/MGYA00015004/file/ERR1074795_FASTQ_otu.tsv	Root-Host_associated-Human	Used in FEAST study: FEAST distinguishes patients in ICU from healthy adults
ERR1077127	MGYA00019270	https://www.ebi.ac.uk/metagenomics/api/v1/analyses/MGYA00019270/file/ERR1077127_FASTQ_otu.tsv	Root-Host_associated-Human	Used in FEAST study: FEAST distinguishes patients in ICU from healthy adults
ERR1072679	MGYA00014490	https://www.ebi.ac.uk/metagenomics/api/v1/analyses/MGYA00014490/file/ERR1072679_FASTQ_otu.tsv	Root-Host_associated-Human	Used in FEAST study: FEAST distinguishes patients in ICU from healthy adults
ERR1077680	MGYA00014985	https://www.ebi.ac.uk/metagenomics/api/v1/analyses/MGYA00014985/file/ERR1077680_FASTQ_otu.tsv	Root-Host_associated-Human	Used in FEAST study: FEAST distinguishes patients in ICU from healthy adults
ERR1073039	MGYA00013835	https://www.ebi.ac.uk/metagenomics/api/v1/analyses/MGYA00013835/file/ERR1073039_FASTQ_otu.tsv	Root-Host_associated-Human	Used in FEAST study: FEAST distinguishes patients in ICU from healthy adults
ERR1076767	MGYA00014331	https://www.ebi.ac.uk/metagenomics/api/v1/analyses/MGYA00014331/file/ERR1076767_FASTQ_otu.tsv	Root-Host_associated-Human	Used in FEAST study: FEAST distinguishes patients in ICU from healthy adults
ERR1074453	MGYA00014999	https://www.ebi.ac.uk/metagenomics/api/v1/analyses/MGYA00014999/file/ERR1074453_FASTQ_otu.tsv	Root-Host_associated-Human	Used in FEAST study: FEAST distinguishes patients in ICU from healthy adults
ERR1074821	MGYA00012848	https://www.ebi.ac.uk/metagenomics/api/v1/analyses/MGYA00012848/file/ERR1074821_FASTQ_otu.tsv	Root-Host_associated-Human	Used in FEAST study: FEAST distinguishes patients in ICU from healthy adults
ERR1075213	MGYA00015820	https://www.ebi.ac.uk/metagenomics/api/v1/analyses/MGYA00015820/file/ERR1075213_FASTQ_otu.tsv	Root-Host_associated-Human	Used in FEAST study: FEAST distinguishes patients in ICU from healthy adults
ERR1160555	MGYA00016948	https://www.ebi.ac.uk/metagenomics/api/v1/analyses/MGYA00016948/file/ERR1160555_FASTQ_otu.tsv	Root-Host_associated-Human	Used in FEAST study: FEAST distinguishes patients in ICU from healthy adults
ERR1073458	MGYA00018069	https://www.ebi.ac.uk/metagenomics/api/v1/analyses/MGYA00018069/file/ERR1073458_FASTQ_otu.tsv	Root-Host_associated-Human	Used in FEAST study: FEAST distinguishes patients in ICU from healthy adults
ERR1091099	MGYA00017075	https://www.ebi.ac.uk/metagenomics/api/v1/analyses/MGYA00017075/file/ERR1091099_FASTQ_otu.tsv	Root-Host_associated-Human	Used in FEAST study: FEAST distinguishes patients in ICU from healthy adults
ERR1077934	MGYA00014793	https://www.ebi.ac.uk/metagenomics/api/v1/analyses/MGYA00014793/file/ERR1077934_FASTQ_otu.tsv	Root-Host_associated-Human	Used in FEAST study: FEAST distinguishes patients in ICU from healthy adults
ERR1077546	MGYA00020803	https://www.ebi.ac.uk/metagenomics/api/v1/analyses/MGYA00020803/file/ERR1077546_FASTQ_otu.tsv	Root-Host_associated-Human	Used in FEAST study: FEAST distinguishes patients in ICU from healthy adults
ERR1077597	MGYA00017184	https://www.ebi.ac.uk/metagenomics/api/v1/analyses/MGYA00017184/file/ERR1077597_FASTQ_otu.tsv	Root-Host_associated-Human	Used in FEAST study: FEAST distinguishes patients in ICU from healthy adults
ERR1077230	MGYA00014701	https://www.ebi.ac.uk/metagenomics/api/v1/analyses/MGYA00014701/file/ERR1077230_FASTQ_otu.tsv	Root-Host_associated-Human	Used in FEAST study: FEAST distinguishes patients in ICU from healthy adults
ERR1090608	MGYA00013929	https://www.ebi.ac.uk/metagenomics/api/v1/analyses/MGYA00013929/file/ERR1090608_FASTQ_otu.tsv	Root-Host_associated-Human	Used in FEAST study: FEAST distinguishes patients in ICU from healthy adults
ERR1073489	MGYA00015474	https://www.ebi.ac.uk/metagenomics/api/v1/analyses/MGYA00015474/file/ERR1073489_FASTQ_otu.tsv	Root-Host_associated-Human	Used in FEAST study: FEAST distinguishes patients in ICU from healthy adults
ERR1091048	MGYA00019279	https://www.ebi.ac.uk/metagenomics/api/v1/analyses/MGYA00019279/file/ERR1091048_FASTQ_otu.tsv	Root-Host_associated-Human	Used in FEAST study: FEAST distinguishes patients in ICU from healthy adults
ERR1076802	MGYA00020957	https://www.ebi.ac.uk/metagenomics/api/v1/analyses/MGYA00020957/file/ERR1076802_FASTQ_otu.tsv	Root-Host_associated-Human	Used in FEAST study: FEAST distinguishes patients in ICU from healthy adults
ERR1089811	MGYA00015565	https://www.ebi.ac.uk/metagenomics/api/v1/analyses/MGYA00015565/file/ERR1089811_FASTQ_otu.tsv	Root-Host_associated-Human	Used in FEAST study: FEAST distinguishes patients in ICU from healthy adults
ERR1079970	MGYA00019049	https://www.ebi.ac.uk/metagenomics/api/v1/analyses/MGYA00019049/file/ERR1079970_FASTQ_otu.tsv	Root-Host_associated-Human	Used in FEAST study: FEAST distinguishes patients in ICU from healthy adults
ERR1160584	MGYA00020460	https://www.ebi.ac.uk/metagenomics/api/v1/analyses/MGYA00020460/file/ERR1160584_FASTQ_otu.tsv	Root-Host_associated-Human	Used in FEAST study: FEAST distinguishes patients in ICU from healthy adults
ERR1075565	MGYA00013151	https://www.ebi.ac.uk/metagenomics/api/v1/analyses/MGYA00013151/file/ERR1075565_FASTQ_otu.tsv	Root-Host_associated-Human	Used in FEAST study: FEAST distinguishes patients in ICU from healthy adults
ERR1075917	MGYA00018226	https://www.ebi.ac.uk/metagenomics/api/v1/analyses/MGYA00018226/file/ERR1075917_FASTQ_otu.tsv	Root-Host_associated-Human	Used in FEAST study: FEAST distinguishes patients in ICU from healthy adults
ERR1074482	MGYA00017197	https://www.ebi.ac.uk/metagenomics/api/v1/analyses/MGYA00017197/file/ERR1074482_FASTQ_otu.tsv	Root-Host_associated-Human	Used in FEAST study: FEAST distinguishes patients in ICU from healthy adults
ERR1074325	MGYA00014560	https://www.ebi.ac.uk/metagenomics/api/v1/analyses/MGYA00014560/file/ERR1074325_FASTQ_otu.tsv	Root-Host_associated-Human	Used in FEAST study: FEAST distinguishes patients in ICU from healthy adults
ERR1091429	MGYA00017284	https://www.ebi.ac.uk/metagenomics/api/v1/analyses/MGYA00017284/file/ERR1091429_FASTQ_otu.tsv	Root-Host_associated-Human	Used in FEAST study: FEAST distinguishes patients in ICU from healthy adults
ERR1076011	MGYA00014384	https://www.ebi.ac.uk/metagenomics/api/v1/analyses/MGYA00014384/file/ERR1076011_FASTQ_otu.tsv	Root-Host_associated-Human	Used in FEAST study: FEAST distinguishes patients in ICU from healthy adults
ERR1077651	MGYA00017559	https://www.ebi.ac.uk/metagenomics/api/v1/analyses/MGYA00017559/file/ERR1077651_FASTQ_otu.tsv	Root-Host_associated-Human	Used in FEAST study: FEAST distinguishes patients in ICU from healthy adults
ERR1090269	MGYA00015978	https://www.ebi.ac.uk/metagenomics/api/v1/analyses/MGYA00015978/file/ERR1090269_FASTQ_otu.tsv	Root-Host_associated-Human	Used in FEAST study: FEAST distinguishes patients in ICU from healthy adults
ERR1078084	MGYA00020016	https://www.ebi.ac.uk/metagenomics/api/v1/analyses/MGYA00020016/file/ERR1078084_FASTQ_otu.tsv	Root-Host_associated-Human	Used in FEAST study: FEAST distinguishes patients in ICU from healthy adults
ERR1074744	MGYA00020387	https://www.ebi.ac.uk/metagenomics/api/v1/analyses/MGYA00020387/file/ERR1074744_FASTQ_otu.tsv	Root-Host_associated-Human	Used in FEAST study: FEAST distinguishes patients in ICU from healthy adults
ERR1078723	MGYA00017542	https://www.ebi.ac.uk/metagenomics/api/v1/analyses/MGYA00017542/file/ERR1078723_FASTQ_otu.tsv	Root-Host_associated-Human	Used in FEAST study: FEAST distinguishes patients in ICU from healthy adults
ERR1160642	MGYA00020292	https://www.ebi.ac.uk/metagenomics/api/v1/analyses/MGYA00020292/file/ERR1160642_FASTQ_otu.tsv	Root-Host_associated-Human	Used in FEAST study: FEAST distinguishes patients in ICU from healthy adults
ERR1075104	MGYA00020123	https://www.ebi.ac.uk/metagenomics/api/v1/analyses/MGYA00020123/file/ERR1075104_FASTQ_otu.tsv	Root-Host_associated-Human	Used in FEAST study: FEAST distinguishes patients in ICU from healthy adults
ERR1089949	MGYA00019197	https://www.ebi.ac.uk/metagenomics/api/v1/analyses/MGYA00019197/file/ERR1089949_FASTQ_otu.tsv	Root-Host_associated-Human	Used in FEAST study: FEAST distinguishes patients in ICU from healthy adults
ERR1080202	MGYA00020838	https://www.ebi.ac.uk/metagenomics/api/v1/analyses/MGYA00020838/file/ERR1080202_FASTQ_otu.tsv	Root-Host_associated-Human	Used in FEAST study: FEAST distinguishes patients in ICU from healthy adults
ERR1077368	MGYA00020614	https://www.ebi.ac.uk/metagenomics/api/v1/analyses/MGYA00020614/file/ERR1077368_FASTQ_otu.tsv	Root-Host_associated-Human	Used in FEAST study: FEAST distinguishes patients in ICU from healthy adults
ERR1072844	MGYA00016664	https://www.ebi.ac.uk/metagenomics/api/v1/analyses/MGYA00016664/file/ERR1072844_FASTQ_otu.tsv	Root-Host_associated-Human	Used in FEAST study: FEAST distinguishes patients in ICU from healthy adults
ERR1090750	MGYA00020602	https://www.ebi.ac.uk/metagenomics/api/v1/analyses/MGYA00020602/file/ERR1090750_FASTQ_otu.tsv	Root-Host_associated-Human	Used in FEAST study: FEAST distinguishes patients in ICU from healthy adults
ERR1091110	MGYA00017520	https://www.ebi.ac.uk/metagenomics/api/v1/analyses/MGYA00017520/file/ERR1091110_FASTQ_otu.tsv	Root-Host_associated-Human	Used in FEAST study: FEAST distinguishes patients in ICU from healthy adults
ERR1073276	MGYA00016514	https://www.ebi.ac.uk/metagenomics/api/v1/analyses/MGYA00016514/file/ERR1073276_FASTQ_otu.tsv	Root-Host_associated-Human	Used in FEAST study: FEAST distinguishes patients in ICU from healthy adults
ERR1091571	MGYA00016597	https://www.ebi.ac.uk/metagenomics/api/v1/analyses/MGYA00016597/file/ERR1091571_FASTQ_otu.tsv	Root-Host_associated-Human	Used in FEAST study: FEAST distinguishes patients in ICU from healthy adults
ERR1073617	MGYA00014189	https://www.ebi.ac.uk/metagenomics/api/v1/analyses/MGYA00014189/file/ERR1073617_FASTQ_otu.tsv	Root-Host_associated-Human	Used in FEAST study: FEAST distinguishes patients in ICU from healthy adults
ERR1090496	MGYA00018207	https://www.ebi.ac.uk/metagenomics/api/v1/analyses/MGYA00018207/file/ERR1090496_FASTQ_otu.tsv	Root-Host_associated-Human	Used in FEAST study: FEAST distinguishes patients in ICU from healthy adults
ERR1077709	MGYA00015765	https://www.ebi.ac.uk/metagenomics/api/v1/analyses/MGYA00015765/file/ERR1077709_FASTQ_otu.tsv	Root-Host_associated-Human	Used in FEAST study: FEAST distinguishes patients in ICU from healthy adults
ERR1090331	MGYA00019525	https://www.ebi.ac.uk/metagenomics/api/v1/analyses/MGYA00019525/file/ERR1090331_FASTQ_otu.tsv	Root-Host_associated-Human	Used in FEAST study: FEAST distinguishes patients in ICU from healthy adults
ERR1090835	MGYA00013970	https://www.ebi.ac.uk/metagenomics/api/v1/analyses/MGYA00013970/file/ERR1090835_FASTQ_otu.tsv	Root-Host_associated-Human	Used in FEAST study: FEAST distinguishes patients in ICU from healthy adults
ERR1090447	MGYA00013668	https://www.ebi.ac.uk/metagenomics/api/v1/analyses/MGYA00013668/file/ERR1090447_FASTQ_otu.tsv	Root-Host_associated-Human	Used in FEAST study: FEAST distinguishes patients in ICU from healthy adults
ERR1072721	MGYA00019244	https://www.ebi.ac.uk/metagenomics/api/v1/analyses/MGYA00019244/file/ERR1072721_FASTQ_otu.tsv	Root-Host_associated-Human	Used in FEAST study: FEAST distinguishes patients in ICU from healthy adults
ERR1073161	MGYA00019710	https://www.ebi.ac.uk/metagenomics/api/v1/analyses/MGYA00019710/file/ERR1073161_FASTQ_otu.tsv	Root-Host_associated-Human	Used in FEAST study: FEAST distinguishes patients in ICU from healthy adults
ERR1091207	MGYA00015372	https://www.ebi.ac.uk/metagenomics/api/v1/analyses/MGYA00015372/file/ERR1091207_FASTQ_otu.tsv	Root-Host_associated-Human	Used in FEAST study: FEAST distinguishes patients in ICU from healthy adults
ERR1080115	MGYA00017610	https://www.ebi.ac.uk/metagenomics/api/v1/analyses/MGYA00017610/file/ERR1080115_FASTQ_otu.tsv	Root-Host_associated-Human	Used in FEAST study: FEAST distinguishes patients in ICU from healthy adults
ERR1073972	MGYA00013116	https://www.ebi.ac.uk/metagenomics/api/v1/analyses/MGYA00013116/file/ERR1073972_FASTQ_otu.tsv	Root-Host_associated-Human	Used in FEAST study: FEAST distinguishes patients in ICU from healthy adults
ERR1091666	MGYA00019822	https://www.ebi.ac.uk/metagenomics/api/v1/analyses/MGYA00019822/file/ERR1091666_FASTQ_otu.tsv	Root-Host_associated-Human	Used in FEAST study: FEAST distinguishes patients in ICU from healthy adults
ERR1090026	MGYA00020959	https://www.ebi.ac.uk/metagenomics/api/v1/analyses/MGYA00020959/file/ERR1090026_FASTQ_otu.tsv	Root-Host_associated-Human	Used in FEAST study: FEAST distinguishes patients in ICU from healthy adults
ERR1090781	MGYA00017444	https://www.ebi.ac.uk/metagenomics/api/v1/analyses/MGYA00017444/file/ERR1090781_FASTQ_otu.tsv	Root-Host_associated-Human	Used in FEAST study: FEAST distinguishes patients in ICU from healthy adults
ERR1072895	MGYA00018810	https://www.ebi.ac.uk/metagenomics/api/v1/analyses/MGYA00018810/file/ERR1072895_FASTQ_otu.tsv	Root-Host_associated-Human	Used in FEAST study: FEAST distinguishes patients in ICU from healthy adults
ERR1089998	MGYA00018936	https://www.ebi.ac.uk/metagenomics/api/v1/analyses/MGYA00018936/file/ERR1089998_FASTQ_otu.tsv	Root-Host_associated-Human	Used in FEAST study: FEAST distinguishes patients in ICU from healthy adults
ERR1090563	MGYA00014939	https://www.ebi.ac.uk/metagenomics/api/v1/analyses/MGYA00014939/file/ERR1090563_FASTQ_otu.tsv	Root-Host_associated-Human	Used in FEAST study: FEAST distinguishes patients in ICU from healthy adults
ERR1090911	MGYA00020734	https://www.ebi.ac.uk/metagenomics/api/v1/analyses/MGYA00020734/file/ERR1090911_FASTQ_otu.tsv	Root-Host_associated-Human	Used in FEAST study: FEAST distinguishes patients in ICU from healthy adults
ERR1091484	MGYA00015716	https://www.ebi.ac.uk/metagenomics/api/v1/analyses/MGYA00015716/file/ERR1091484_FASTQ_otu.tsv	Root-Host_associated-Human	Used in FEAST study: FEAST distinguishes patients in ICU from healthy adults
ERR1073045	MGYA00018095	https://www.ebi.ac.uk/metagenomics/api/v1/analyses/MGYA00018095/file/ERR1073045_FASTQ_otu.tsv	Root-Host_associated-Human	Used in FEAST study: FEAST distinguishes patients in ICU from healthy adults
ERR1091323	MGYA00016694	https://www.ebi.ac.uk/metagenomics/api/v1/analyses/MGYA00016694/file/ERR1091323_FASTQ_otu.tsv	Root-Host_associated-Human	Used in FEAST study: FEAST distinguishes patients in ICU from healthy adults
ERR1080031	MGYA00015676	https://www.ebi.ac.uk/metagenomics/api/v1/analyses/MGYA00015676/file/ERR1080031_FASTQ_otu.tsv	Root-Host_associated-Human	Used in FEAST study: FEAST distinguishes patients in ICU from healthy adults
ERR1089708	MGYA00015158	https://www.ebi.ac.uk/metagenomics/api/v1/analyses/MGYA00015158/file/ERR1089708_FASTQ_otu.tsv	Root-Host_associated-Human	Used in FEAST study: FEAST distinguishes patients in ICU from healthy adults
ERR1078029	MGYA00020909	https://www.ebi.ac.uk/metagenomics/api/v1/analyses/MGYA00020909/file/ERR1078029_FASTQ_otu.tsv	Root-Host_associated-Human	Used in FEAST study: FEAST distinguishes patients in ICU from healthy adults
ERR1073383	MGYA00013620	https://www.ebi.ac.uk/metagenomics/api/v1/analyses/MGYA00013620/file/ERR1073383_FASTQ_otu.tsv	Root-Host_associated-Human	Used in FEAST study: FEAST distinguishes patients in ICU from healthy adults
ERR1073856	MGYA00020036	https://www.ebi.ac.uk/metagenomics/api/v1/analyses/MGYA00020036/file/ERR1073856_FASTQ_otu.tsv	Root-Host_associated-Human	Used in FEAST study: FEAST distinguishes patients in ICU from healthy adults
ERR1091742	MGYA00018539	https://www.ebi.ac.uk/metagenomics/api/v1/analyses/MGYA00018539/file/ERR1091742_FASTQ_otu.tsv	Root-Host_associated-Human	Used in FEAST study: FEAST distinguishes patients in ICU from healthy adults
ERR1090102	MGYA00015411	https://www.ebi.ac.uk/metagenomics/api/v1/analyses/MGYA00015411/file/ERR1090102_FASTQ_otu.tsv	Root-Host_associated-Human	Used in FEAST study: FEAST distinguishes patients in ICU from healthy adults
ERR1077948	MGYA00018762	https://www.ebi.ac.uk/metagenomics/api/v1/analyses/MGYA00018762/file/ERR1077948_FASTQ_otu.tsv	Root-Host_associated-Human	Used in FEAST study: FEAST distinguishes patients in ICU from healthy adults
ERR1074388	MGYA00018078	https://www.ebi.ac.uk/metagenomics/api/v1/analyses/MGYA00018078/file/ERR1074388_FASTQ_otu.tsv	Root-Host_associated-Human	Used in FEAST study: FEAST distinguishes patients in ICU from healthy adults
ERR1080450	MGYA00020713	https://www.ebi.ac.uk/metagenomics/api/v1/analyses/MGYA00020713/file/ERR1080450_FASTQ_otu.tsv	Root-Host_associated-Human	Used in FEAST study: FEAST distinguishes patients in ICU from healthy adults
ERR1160529	MGYA00014216	https://www.ebi.ac.uk/metagenomics/api/v1/analyses/MGYA00014216/file/ERR1160529_FASTQ_otu.tsv	Root-Host_associated-Human	Used in FEAST study: FEAST distinguishes patients in ICU from healthy adults
ERR1080326	MGYA00014198	https://www.ebi.ac.uk/metagenomics/api/v1/analyses/MGYA00014198/file/ERR1080326_FASTQ_otu.tsv	Root-Host_associated-Human	Used in FEAST study: FEAST distinguishes patients in ICU from healthy adults
ERR1074359	MGYA00019744	https://www.ebi.ac.uk/metagenomics/api/v1/analyses/MGYA00019744/file/ERR1074359_FASTQ_otu.tsv	Root-Host_associated-Human	Used in FEAST study: FEAST distinguishes patients in ICU from healthy adults
ERR1072960	MGYA00013254	https://www.ebi.ac.uk/metagenomics/api/v1/analyses/MGYA00013254/file/ERR1072960_FASTQ_otu.tsv	Root-Host_associated-Human	Used in FEAST study: FEAST distinguishes patients in ICU from healthy adults
ERR1090674	MGYA00018197	https://www.ebi.ac.uk/metagenomics/api/v1/analyses/MGYA00018197/file/ERR1090674_FASTQ_otu.tsv	Root-Host_associated-Human	Used in FEAST study: FEAST distinguishes patients in ICU from healthy adults
ERR1077999	MGYA00016308	https://www.ebi.ac.uk/metagenomics/api/v1/analyses/MGYA00016308/file/ERR1077999_FASTQ_otu.tsv	Root-Host_associated-Human	Used in FEAST study: FEAST distinguishes patients in ICU from healthy adults
ERR1091034	MGYA00016164	https://www.ebi.ac.uk/metagenomics/api/v1/analyses/MGYA00016164/file/ERR1091034_FASTQ_otu.tsv	Root-Host_associated-Human	Used in FEAST study: FEAST distinguishes patients in ICU from healthy adults
ERR1073352	MGYA00017089	https://www.ebi.ac.uk/metagenomics/api/v1/analyses/MGYA00017089/file/ERR1073352_FASTQ_otu.tsv	Root-Host_associated-Human	Used in FEAST study: FEAST distinguishes patients in ICU from healthy adults
ERR1091793	MGYA00014834	https://www.ebi.ac.uk/metagenomics/api/v1/analyses/MGYA00014834/file/ERR1091793_FASTQ_otu.tsv	Root-Host_associated-Human	Used in FEAST study: FEAST distinguishes patients in ICU from healthy adults
ERR1073887	MGYA00018415	https://www.ebi.ac.uk/metagenomics/api/v1/analyses/MGYA00018415/file/ERR1073887_FASTQ_otu.tsv	Root-Host_associated-Human	Used in FEAST study: FEAST distinguishes patients in ICU from healthy adults
ERR1075178	MGYA00018857	https://www.ebi.ac.uk/metagenomics/api/v1/analyses/MGYA00018857/file/ERR1075178_FASTQ_otu.tsv	Root-Host_associated-Human	Used in FEAST study: FEAST distinguishes patients in ICU from healthy adults
ERR1091455	MGYA00016900	https://www.ebi.ac.uk/metagenomics/api/v1/analyses/MGYA00016900/file/ERR1091455_FASTQ_otu.tsv	Root-Host_associated-Human	Used in FEAST study: FEAST distinguishes patients in ICU from healthy adults
ERR1091827	MGYA00014257	https://www.ebi.ac.uk/metagenomics/api/v1/analyses/MGYA00014257/file/ERR1091827_FASTQ_otu.tsv	Root-Host_associated-Human	Used in FEAST study: FEAST distinguishes patients in ICU from healthy adults
ERR1073733	MGYA00016066	https://www.ebi.ac.uk/metagenomics/api/v1/analyses/MGYA00016066/file/ERR1073733_FASTQ_otu.tsv	Root-Host_associated-Human	Used in FEAST study: FEAST distinguishes patients in ICU from healthy adults
ERR1073094	MGYA00020655	https://www.ebi.ac.uk/metagenomics/api/v1/analyses/MGYA00020655/file/ERR1073094_FASTQ_otu.tsv	Root-Host_associated-Human	Used in FEAST study: FEAST distinguishes patients in ICU from healthy adults
ERR1090215	MGYA00020852	https://www.ebi.ac.uk/metagenomics/api/v1/analyses/MGYA00020852/file/ERR1090215_FASTQ_otu.tsv	Root-Host_associated-Human	Used in FEAST study: FEAST distinguishes patients in ICU from healthy adults
ERR1077314	MGYA00016650	https://www.ebi.ac.uk/metagenomics/api/v1/analyses/MGYA00016650/file/ERR1077314_FASTQ_otu.tsv	Root-Host_associated-Human	Used in FEAST study: FEAST distinguishes patients in ICU from healthy adults
ERR1072838	MGYA00020317	https://www.ebi.ac.uk/metagenomics/api/v1/analyses/MGYA00020317/file/ERR1072838_FASTQ_otu.tsv	Root-Host_associated-Human	Used in FEAST study: FEAST distinguishes patients in ICU from healthy adults
ERR1076926	MGYA00016067	https://www.ebi.ac.uk/metagenomics/api/v1/analyses/MGYA00016067/file/ERR1076926_FASTQ_otu.tsv	Root-Host_associated-Human	Used in FEAST study: FEAST distinguishes patients in ICU from healthy adults
ERR1075833	MGYA00016347	https://www.ebi.ac.uk/metagenomics/api/v1/analyses/MGYA00016347/file/ERR1075833_FASTQ_otu.tsv	Root-Host_associated-Human	Used in FEAST study: FEAST distinguishes patients in ICU from healthy adults
ERR1075441	MGYA00016761	https://www.ebi.ac.uk/metagenomics/api/v1/analyses/MGYA00016761/file/ERR1075441_FASTQ_otu.tsv	Root-Host_associated-Human	Used in FEAST study: FEAST distinguishes patients in ICU from healthy adults
ERR1089935	MGYA00015300	https://www.ebi.ac.uk/metagenomics/api/v1/analyses/MGYA00015300/file/ERR1089935_FASTQ_otu.tsv	Root-Host_associated-Human	Used in FEAST study: FEAST distinguishes patients in ICU from healthy adults
ERR1160307	MGYA00014652	https://www.ebi.ac.uk/metagenomics/api/v1/analyses/MGYA00014652/file/ERR1160307_FASTQ_otu.tsv	Root-Host_associated-Human	Used in FEAST study: FEAST distinguishes patients in ICU from healthy adults
ERR1074201	MGYA00016855	https://www.ebi.ac.uk/metagenomics/api/v1/analyses/MGYA00016855/file/ERR1074201_FASTQ_otu.tsv	Root-Host_associated-Human	Used in FEAST study: FEAST distinguishes patients in ICU from healthy adults
ERR1078266	MGYA00012949	https://www.ebi.ac.uk/metagenomics/api/v1/analyses/MGYA00012949/file/ERR1078266_FASTQ_otu.tsv	Root-Host_associated-Human	Used in FEAST study: FEAST distinguishes patients in ICU from healthy adults
ERR1076692	MGYA00020484	https://www.ebi.ac.uk/metagenomics/api/v1/analyses/MGYA00020484/file/ERR1076692_FASTQ_otu.tsv	Root-Host_associated-Human	Used in FEAST study: FEAST distinguishes patients in ICU from healthy adults
ERR1077775	MGYA00020633	https://www.ebi.ac.uk/metagenomics/api/v1/analyses/MGYA00020633/file/ERR1077775_FASTQ_otu.tsv	Root-Host_associated-Human	Used in FEAST study: FEAST distinguishes patients in ICU from healthy adults
ERR1090898	MGYA00015241	https://www.ebi.ac.uk/metagenomics/api/v1/analyses/MGYA00015241/file/ERR1090898_FASTQ_otu.tsv	Root-Host_associated-Human	Used in FEAST study: FEAST distinguishes patients in ICU from healthy adults
ERR1074660	MGYA00018319	https://www.ebi.ac.uk/metagenomics/api/v1/analyses/MGYA00018319/file/ERR1074660_FASTQ_otu.tsv	Root-Host_associated-Human	Used in FEAST study: FEAST distinguishes patients in ICU from healthy adults
ERR1089681	MGYA00018259	https://www.ebi.ac.uk/metagenomics/api/v1/analyses/MGYA00018259/file/ERR1089681_FASTQ_otu.tsv	Root-Host_associated-Human	Used in FEAST study: FEAST distinguishes patients in ICU from healthy adults
ERR1075020	MGYA00016561	https://www.ebi.ac.uk/metagenomics/api/v1/analyses/MGYA00016561/file/ERR1075020_FASTQ_otu.tsv	Root-Host_associated-Human	Used in FEAST study: FEAST distinguishes patients in ICU from healthy adults
ERR1160766	MGYA00018682	https://www.ebi.ac.uk/metagenomics/api/v1/analyses/MGYA00018682/file/ERR1160766_FASTQ_otu.tsv	Root-Host_associated-Human	Used in FEAST study: FEAST distinguishes patients in ICU from healthy adults
ERR1075787	MGYA00019009	https://www.ebi.ac.uk/metagenomics/api/v1/analyses/MGYA00019009/file/ERR1075787_FASTQ_otu.tsv	Root-Host_associated-Human	Used in FEAST study: FEAST distinguishes patients in ICU from healthy adults
ERR1080169	MGYA00013337	https://www.ebi.ac.uk/metagenomics/api/v1/analyses/MGYA00013337/file/ERR1080169_FASTQ_otu.tsv	Root-Host_associated-Human	Used in FEAST study: FEAST distinguishes patients in ICU from healthy adults
ERR1075756	MGYA00013858	https://www.ebi.ac.uk/metagenomics/api/v1/analyses/MGYA00013858/file/ERR1075756_FASTQ_otu.tsv	Root-Host_associated-Human	Used in FEAST study: FEAST distinguishes patients in ICU from healthy adults
ERR1078171	MGYA00016206	https://www.ebi.ac.uk/metagenomics/api/v1/analyses/MGYA00016206/file/ERR1078171_FASTQ_otu.tsv	Root-Host_associated-Human	Used in FEAST study: FEAST distinguishes patients in ICU from healthy adults
ERR1074116	MGYA00015331	https://www.ebi.ac.uk/metagenomics/api/v1/analyses/MGYA00015331/file/ERR1074116_FASTQ_otu.tsv	Root-Host_associated-Human	Used in FEAST study: FEAST distinguishes patients in ICU from healthy adults
ERR1090849	MGYA00017806	https://www.ebi.ac.uk/metagenomics/api/v1/analyses/MGYA00017806/file/ERR1090849_FASTQ_otu.tsv	Root-Host_associated-Human	Used in FEAST study: FEAST distinguishes patients in ICU from healthy adults
ERR1077003	MGYA00017724	https://www.ebi.ac.uk/metagenomics/api/v1/analyses/MGYA00017724/file/ERR1077003_FASTQ_otu.tsv	Root-Host_associated-Human	Used in FEAST study: FEAST distinguishes patients in ICU from healthy adults
ERR1076643	MGYA00015884	https://www.ebi.ac.uk/metagenomics/api/v1/analyses/MGYA00015884/file/ERR1076643_FASTQ_otu.tsv	Root-Host_associated-Human	Used in FEAST study: FEAST distinguishes patients in ICU from healthy adults
ERR1074905	MGYA00019490	https://www.ebi.ac.uk/metagenomics/api/v1/analyses/MGYA00019490/file/ERR1074905_FASTQ_otu.tsv	Root-Host_associated-Human	Used in FEAST study: FEAST distinguishes patients in ICU from healthy adults
ERR1074577	MGYA00013270	https://www.ebi.ac.uk/metagenomics/api/v1/analyses/MGYA00013270/file/ERR1074577_FASTQ_otu.tsv	Root-Host_associated-Human	Used in FEAST study: FEAST distinguishes patients in ICU from healthy adults
ERR1075490	MGYA00014597	https://www.ebi.ac.uk/metagenomics/api/v1/analyses/MGYA00014597/file/ERR1075490_FASTQ_otu.tsv	Root-Host_associated-Human	Used in FEAST study: FEAST distinguishes patients in ICU from healthy adults
ERR1160471	MGYA00017649	https://www.ebi.ac.uk/metagenomics/api/v1/analyses/MGYA00017649/file/ERR1160471_FASTQ_otu.tsv	Root-Host_associated-Human	Used in FEAST study: FEAST distinguishes patients in ICU from healthy adults
ERR1160803	MGYA00015894	https://www.ebi.ac.uk/metagenomics/api/v1/analyses/MGYA00015894/file/ERR1160803_FASTQ_otu.tsv	Root-Host_associated-Human	Used in FEAST study: FEAST distinguishes patients in ICU from healthy adults
ERR1075337	MGYA00014400	https://www.ebi.ac.uk/metagenomics/api/v1/analyses/MGYA00014400/file/ERR1075337_FASTQ_otu.tsv	Root-Host_associated-Human	Used in FEAST study: FEAST distinguishes patients in ICU from healthy adults
ERR1077810	MGYA00013493	https://www.ebi.ac.uk/metagenomics/api/v1/analyses/MGYA00013493/file/ERR1077810_FASTQ_otu.tsv	Root-Host_associated-Human	Used in FEAST study: FEAST distinguishes patients in ICU from healthy adults
ERR1091351	MGYA00018786	https://www.ebi.ac.uk/metagenomics/api/v1/analyses/MGYA00018786/file/ERR1091351_FASTQ_otu.tsv	Root-Host_associated-Human	Used in FEAST study: FEAST distinguishes patients in ICU from healthy adults
ERR1073037	MGYA00013841	https://www.ebi.ac.uk/metagenomics/api/v1/analyses/MGYA00013841/file/ERR1073037_FASTQ_otu.tsv	Root-Host_associated-Human	Used in FEAST study: FEAST distinguishes patients in ICU from healthy adults
ERR1076769	MGYA00014323	https://www.ebi.ac.uk/metagenomics/api/v1/analyses/MGYA00014323/file/ERR1076769_FASTQ_otu.tsv	Root-Host_associated-Human	Used in FEAST study: FEAST distinguishes patients in ICU from healthy adults
ERR1091884	MGYA00021068	https://www.ebi.ac.uk/metagenomics/api/v1/analyses/MGYA00021068/file/ERR1091884_FASTQ_otu.tsv	Root-Host_associated-Human	Used in FEAST study: FEAST distinguishes patients in ICU from healthy adults
ERR1073790	MGYA00014635	https://www.ebi.ac.uk/metagenomics/api/v1/analyses/MGYA00014635/file/ERR1073790_FASTQ_otu.tsv	Root-Host_associated-Human	Used in FEAST study: FEAST distinguishes patients in ICU from healthy adults
ERR1077129	MGYA00019266	https://www.ebi.ac.uk/metagenomics/api/v1/analyses/MGYA00019266/file/ERR1077129_FASTQ_otu.tsv	Root-Host_associated-Human	Used in FEAST study: FEAST distinguishes patients in ICU from healthy adults
ERR1072677	MGYA00014500	https://www.ebi.ac.uk/metagenomics/api/v1/analyses/MGYA00014500/file/ERR1072677_FASTQ_otu.tsv	Root-Host_associated-Human	Used in FEAST study: FEAST distinguishes patients in ICU from healthy adults
ERR1090511	MGYA00014830	https://www.ebi.ac.uk/metagenomics/api/v1/analyses/MGYA00014830/file/ERR1090511_FASTQ_otu.tsv	Root-Host_associated-Human	Used in FEAST study: FEAST distinguishes patients in ICU from healthy adults
ERR1090963	MGYA00016802	https://www.ebi.ac.uk/metagenomics/api/v1/analyses/MGYA00016802/file/ERR1090963_FASTQ_otu.tsv	Root-Host_associated-Human	Used in FEAST study: FEAST distinguishes patients in ICU from healthy adults
ERR1080043	MGYA00020595	https://www.ebi.ac.uk/metagenomics/api/v1/analyses/MGYA00020595/file/ERR1080043_FASTQ_otu.tsv	Root-Host_associated-Human	Used in FEAST study: FEAST distinguishes patients in ICU from healthy adults
ERR1077548	MGYA00020801	https://www.ebi.ac.uk/metagenomics/api/v1/analyses/MGYA00020801/file/ERR1077548_FASTQ_otu.tsv	Root-Host_associated-Human	Used in FEAST study: FEAST distinguishes patients in ICU from healthy adults
ERR1090170	MGYA00015033	https://www.ebi.ac.uk/metagenomics/api/v1/analyses/MGYA00015033/file/ERR1090170_FASTQ_otu.tsv	Root-Host_associated-Human	Used in FEAST study: FEAST distinguishes patients in ICU from healthy adults
ERR1091730	MGYA00014000	https://www.ebi.ac.uk/metagenomics/api/v1/analyses/MGYA00014000/file/ERR1091730_FASTQ_otu.tsv	Root-Host_associated-Human	Used in FEAST study: FEAST distinguishes patients in ICU from healthy adults
ERR1073456	MGYA00018077	https://www.ebi.ac.uk/metagenomics/api/v1/analyses/MGYA00018077/file/ERR1073456_FASTQ_otu.tsv	Root-Host_associated-Human	Used in FEAST study: FEAST distinguishes patients in ICU from healthy adults
ERR1073824	MGYA00015439	https://www.ebi.ac.uk/metagenomics/api/v1/analyses/MGYA00015439/file/ERR1073824_FASTQ_otu.tsv	Root-Host_associated-Human	Used in FEAST study: FEAST distinguishes patients in ICU from healthy adults
ERR1091097	MGYA00017079	https://www.ebi.ac.uk/metagenomics/api/v1/analyses/MGYA00017079/file/ERR1091097_FASTQ_otu.tsv	Root-Host_associated-Human	Used in FEAST study: FEAST distinguishes patients in ICU from healthy adults
ERR1080385	MGYA00013323	https://www.ebi.ac.uk/metagenomics/api/v1/analyses/MGYA00013323/file/ERR1080385_FASTQ_otu.tsv	Root-Host_associated-Human	Used in FEAST study: FEAST distinguishes patients in ICU from healthy adults
ERR1080422	MGYA00016776	https://www.ebi.ac.uk/metagenomics/api/v1/analyses/MGYA00016776/file/ERR1080422_FASTQ_otu.tsv	Root-Host_associated-Human	Used in FEAST study: FEAST distinguishes patients in ICU from healthy adults
ERR1080354	MGYA00017894	https://www.ebi.ac.uk/metagenomics/api/v1/analyses/MGYA00017894/file/ERR1080354_FASTQ_otu.tsv	Root-Host_associated-Human	Used in FEAST study: FEAST distinguishes patients in ICU from healthy adults
ERR1075919	MGYA00018230	https://www.ebi.ac.uk/metagenomics/api/v1/analyses/MGYA00018230/file/ERR1075919_FASTQ_otu.tsv	Root-Host_associated-Human	Used in FEAST study: FEAST distinguishes patients in ICU from healthy adults
ERR1073487	MGYA00015476	https://www.ebi.ac.uk/metagenomics/api/v1/analyses/MGYA00015476/file/ERR1073487_FASTQ_otu.tsv	Root-Host_associated-Human	Used in FEAST study: FEAST distinguishes patients in ICU from healthy adults
ERR1073320	MGYA00021052	https://www.ebi.ac.uk/metagenomics/api/v1/analyses/MGYA00021052/file/ERR1073320_FASTQ_otu.tsv	Root-Host_associated-Human	Used in FEAST study: FEAST distinguishes patients in ICU from healthy adults
ERR1091046	MGYA00019285	https://www.ebi.ac.uk/metagenomics/api/v1/analyses/MGYA00019285/file/ERR1091046_FASTQ_otu.tsv	Root-Host_associated-Human	Used in FEAST study: FEAST distinguishes patients in ICU from healthy adults
ERR1077599	MGYA00017190	https://www.ebi.ac.uk/metagenomics/api/v1/analyses/MGYA00017190/file/ERR1077599_FASTQ_otu.tsv	Root-Host_associated-Human	Used in FEAST study: FEAST distinguishes patients in ICU from healthy adults
ERR1090606	MGYA00019388	https://www.ebi.ac.uk/metagenomics/api/v1/analyses/MGYA00019388/file/ERR1090606_FASTQ_otu.tsv	Root-Host_associated-Human	Used in FEAST study: FEAST distinguishes patients in ICU from healthy adults
ERR1072912	MGYA00018423	https://www.ebi.ac.uk/metagenomics/api/v1/analyses/MGYA00018423/file/ERR1072912_FASTQ_otu.tsv	Root-Host_associated-Human	Used in FEAST study: FEAST distinguishes patients in ICU from healthy adults
ERR1080092	MGYA00014087	https://www.ebi.ac.uk/metagenomics/api/v1/analyses/MGYA00014087/file/ERR1080092_FASTQ_otu.tsv	Root-Host_associated-Human	Used in FEAST study: FEAST distinguishes patients in ICU from healthy adults
ERR1090267	MGYA00015986	https://www.ebi.ac.uk/metagenomics/api/v1/analyses/MGYA00015986/file/ERR1090267_FASTQ_otu.tsv	Root-Host_associated-Human	Used in FEAST study: FEAST distinguishes patients in ICU from healthy adults
ERR1091380	MGYA00016143	https://www.ebi.ac.uk/metagenomics/api/v1/analyses/MGYA00016143/file/ERR1091380_FASTQ_otu.tsv	Root-Host_associated-Human	Used in FEAST study: FEAST distinguishes patients in ICU from healthy adults
ERR1073741	MGYA00019472	https://www.ebi.ac.uk/metagenomics/api/v1/analyses/MGYA00019472/file/ERR1073741_FASTQ_otu.tsv	Root-Host_associated-Human	Used in FEAST study: FEAST distinguishes patients in ICU from healthy adults
ERR1091427	MGYA00019851	https://www.ebi.ac.uk/metagenomics/api/v1/analyses/MGYA00019851/file/ERR1091427_FASTQ_otu.tsv	Root-Host_associated-Human	Used in FEAST study: FEAST distinguishes patients in ICU from healthy adults
ERR1091855	MGYA00017677	https://www.ebi.ac.uk/metagenomics/api/v1/analyses/MGYA00017677/file/ERR1091855_FASTQ_otu.tsv	Root-Host_associated-Human	Used in FEAST study: FEAST distinguishes patients in ICU from healthy adults
ERR1073278	MGYA00016516	https://www.ebi.ac.uk/metagenomics/api/v1/analyses/MGYA00016516/file/ERR1073278_FASTQ_otu.tsv	Root-Host_associated-Human	Used in FEAST study: FEAST distinguishes patients in ICU from healthy adults
ERR1076954	MGYA00012985	https://www.ebi.ac.uk/metagenomics/api/v1/analyses/MGYA00012985/file/ERR1076954_FASTQ_otu.tsv	Root-Host_associated-Human	Used in FEAST study: FEAST distinguishes patients in ICU from healthy adults
ERR1077366	MGYA00020610	https://www.ebi.ac.uk/metagenomics/api/v1/analyses/MGYA00020610/file/ERR1077366_FASTQ_otu.tsv	Root-Host_associated-Human	Used in FEAST study: FEAST distinguishes patients in ICU from healthy adults
ERR1078214	MGYA00020334	https://www.ebi.ac.uk/metagenomics/api/v1/analyses/MGYA00020334/file/ERR1078214_FASTQ_otu.tsv	Root-Host_associated-Human	Used in FEAST study: FEAST distinguishes patients in ICU from healthy adults
ERR1074273	MGYA00020473	https://www.ebi.ac.uk/metagenomics/api/v1/analyses/MGYA00020473/file/ERR1074273_FASTQ_otu.tsv	Root-Host_associated-Human	Used in FEAST study: FEAST distinguishes patients in ICU from healthy adults
ERR1075394	MGYA00017775	https://www.ebi.ac.uk/metagenomics/api/v1/analyses/MGYA00017775/file/ERR1075394_FASTQ_otu.tsv	Root-Host_associated-Human	Used in FEAST study: FEAST distinguishes patients in ICU from healthy adults
ERR1160375	MGYA00018649	https://www.ebi.ac.uk/metagenomics/api/v1/analyses/MGYA00018649/file/ERR1160375_FASTQ_otu.tsv	Root-Host_associated-Human	Used in FEAST study: FEAST distinguishes patients in ICU from healthy adults
ERR1089947	MGYA00019585	https://www.ebi.ac.uk/metagenomics/api/v1/analyses/MGYA00019585/file/ERR1089947_FASTQ_otu.tsv	Root-Host_associated-Human	Used in FEAST study: FEAST distinguishes patients in ICU from healthy adults
ERR1075841	MGYA00019539	https://www.ebi.ac.uk/metagenomics/api/v1/analyses/MGYA00019539/file/ERR1075841_FASTQ_otu.tsv	Root-Host_associated-Human	Used in FEAST study: FEAST distinguishes patients in ICU from healthy adults
ERR1075433	MGYA00020443	https://www.ebi.ac.uk/metagenomics/api/v1/analyses/MGYA00020443/file/ERR1075433_FASTQ_otu.tsv	Root-Host_associated-Human	Used in FEAST study: FEAST distinguishes patients in ICU from healthy adults
ERR1090498	MGYA00018211	https://www.ebi.ac.uk/metagenomics/api/v1/analyses/MGYA00018211/file/ERR1090498_FASTQ_otu.tsv	Root-Host_associated-Human	Used in FEAST study: FEAST distinguishes patients in ICU from healthy adults
ERR1077707	MGYA00015763	https://www.ebi.ac.uk/metagenomics/api/v1/analyses/MGYA00015763/file/ERR1077707_FASTQ_otu.tsv	Root-Host_associated-Human	Used in FEAST study: FEAST distinguishes patients in ICU from healthy adults
ERR1073619	MGYA00014183	https://www.ebi.ac.uk/metagenomics/api/v1/analyses/MGYA00014183/file/ERR1073619_FASTQ_otu.tsv	Root-Host_associated-Human	Used in FEAST study: FEAST distinguishes patients in ICU from healthy adults
ERR1160714	MGYA00013850	https://www.ebi.ac.uk/metagenomics/api/v1/analyses/MGYA00013850/file/ERR1160714_FASTQ_otu.tsv	Root-Host_associated-Human	Used in FEAST study: FEAST distinguishes patients in ICU from healthy adults
ERR1075052	MGYA00020494	https://www.ebi.ac.uk/metagenomics/api/v1/analyses/MGYA00020494/file/ERR1075052_FASTQ_otu.tsv	Root-Host_associated-Human	Used in FEAST study: FEAST distinguishes patients in ICU from healthy adults
ERR1078675	MGYA00018837	https://www.ebi.ac.uk/metagenomics/api/v1/analyses/MGYA00018837/file/ERR1078675_FASTQ_otu.tsv	Root-Host_associated-Human	Used in FEAST study: FEAST distinguishes patients in ICU from healthy adults
ERR1074612	MGYA00013159	https://www.ebi.ac.uk/metagenomics/api/v1/analyses/MGYA00013159/file/ERR1074612_FASTQ_otu.tsv	Root-Host_associated-Human	Used in FEAST study: FEAST distinguishes patients in ICU from healthy adults
ERR1074164	MGYA00019000	https://www.ebi.ac.uk/metagenomics/api/v1/analyses/MGYA00019000/file/ERR1074164_FASTQ_otu.tsv	Root-Host_associated-Human	Used in FEAST study: FEAST distinguishes patients in ICU from healthy adults
ERR1078103	MGYA00019317	https://www.ebi.ac.uk/metagenomics/api/v1/analyses/MGYA00019317/file/ERR1078103_FASTQ_otu.tsv	Root-Host_associated-Human	Used in FEAST study: FEAST distinguishes patients in ICU from healthy adults
ERR1075724	MGYA00017578	https://www.ebi.ac.uk/metagenomics/api/v1/analyses/MGYA00017578/file/ERR1075724_FASTQ_otu.tsv	Root-Host_associated-Human	Used in FEAST study: FEAST distinguishes patients in ICU from healthy adults
ERR1075083	MGYA00015637	https://www.ebi.ac.uk/metagenomics/api/v1/analyses/MGYA00015637/file/ERR1075083_FASTQ_otu.tsv	Root-Host_associated-Human	Used in FEAST study: FEAST distinguishes patients in ICU from healthy adults
ERR1091209	MGYA00014091	https://www.ebi.ac.uk/metagenomics/api/v1/analyses/MGYA00014091/file/ERR1091209_FASTQ_otu.tsv	Root-Host_associated-Human	Used in FEAST study: FEAST distinguishes patients in ICU from healthy adults
ERR1076631	MGYA00018990	https://www.ebi.ac.uk/metagenomics/api/v1/analyses/MGYA00018990/file/ERR1076631_FASTQ_otu.tsv	Root-Host_associated-Human	Used in FEAST study: FEAST distinguishes patients in ICU from healthy adults
ERR1077071	MGYA00013416	https://www.ebi.ac.uk/metagenomics/api/v1/analyses/MGYA00013416/file/ERR1077071_FASTQ_otu.tsv	Root-Host_associated-Human	Used in FEAST study: FEAST distinguishes patients in ICU from healthy adults
ERR1090449	MGYA00013674	https://www.ebi.ac.uk/metagenomics/api/v1/analyses/MGYA00013674/file/ERR1090449_FASTQ_otu.tsv	Root-Host_associated-Human	Used in FEAST study: FEAST distinguishes patients in ICU from healthy adults
ERR1089996	MGYA00018964	https://www.ebi.ac.uk/metagenomics/api/v1/analyses/MGYA00018964/file/ERR1089996_FASTQ_otu.tsv	Root-Host_associated-Human	Used in FEAST study: FEAST distinguishes patients in ICU from healthy adults
ERR1075345	MGYA00015433	https://www.ebi.ac.uk/metagenomics/api/v1/analyses/MGYA00015433/file/ERR1075345_FASTQ_otu.tsv	Root-Host_associated-Human	Used in FEAST study: FEAST distinguishes patients in ICU from healthy adults
ERR1160403	MGYA00020688	https://www.ebi.ac.uk/metagenomics/api/v1/analyses/MGYA00020688/file/ERR1160403_FASTQ_otu.tsv	Root-Host_associated-Human	Used in FEAST study: FEAST distinguishes patients in ICU from healthy adults
ERR1075890	MGYA00017823	https://www.ebi.ac.uk/metagenomics/api/v1/analyses/MGYA00017823/file/ERR1075890_FASTQ_otu.tsv	Root-Host_associated-Human	Used in FEAST study: FEAST distinguishes patients in ICU from healthy adults
ERR1074977	MGYA00015213	https://www.ebi.ac.uk/metagenomics/api/v1/analyses/MGYA00015213/file/ERR1074977_FASTQ_otu.tsv	Root-Host_associated-Human	Used in FEAST study: FEAST distinguishes patients in ICU from healthy adults
ERR1074505	MGYA00016402	https://www.ebi.ac.uk/metagenomics/api/v1/analyses/MGYA00016402/file/ERR1074505_FASTQ_otu.tsv	Root-Host_associated-Human	Used in FEAST study: FEAST distinguishes patients in ICU from healthy adults
ERR1077410	MGYA00013562	https://www.ebi.ac.uk/metagenomics/api/v1/analyses/MGYA00013562/file/ERR1077410_FASTQ_otu.tsv	Root-Host_associated-Human	Used in FEAST study: FEAST distinguishes patients in ICU from healthy adults
ERR1077862	MGYA00017271	https://www.ebi.ac.uk/metagenomics/api/v1/analyses/MGYA00017271/file/ERR1077862_FASTQ_otu.tsv	Root-Host_associated-Human	Used in FEAST study: FEAST distinguishes patients in ICU from healthy adults
ERR1090028	MGYA00015462	https://www.ebi.ac.uk/metagenomics/api/v1/analyses/MGYA00015462/file/ERR1090028_FASTQ_otu.tsv	Root-Host_associated-Human	Used in FEAST study: FEAST distinguishes patients in ICU from healthy adults
ERR1091668	MGYA00019826	https://www.ebi.ac.uk/metagenomics/api/v1/analyses/MGYA00019826/file/ERR1091668_FASTQ_otu.tsv	Root-Host_associated-Human	Used in FEAST study: FEAST distinguishes patients in ICU from healthy adults
ERR1076985	MGYA00015197	https://www.ebi.ac.uk/metagenomics/api/v1/analyses/MGYA00015197/file/ERR1076985_FASTQ_otu.tsv	Root-Host_associated-Human	Used in FEAST study: FEAST distinguishes patients in ICU from healthy adults
ERR1074040	MGYA00021096	https://www.ebi.ac.uk/metagenomics/api/v1/analyses/MGYA00021096/file/ERR1074040_FASTQ_otu.tsv	Root-Host_associated-Human	Used in FEAST study: FEAST distinguishes patients in ICU from healthy adults
ERR1078027	MGYA00020907	https://www.ebi.ac.uk/metagenomics/api/v1/analyses/MGYA00020907/file/ERR1078027_FASTQ_otu.tsv	Root-Host_associated-Human	Used in FEAST study: FEAST distinguishes patients in ICU from healthy adults
ERR1089706	MGYA00015162	https://www.ebi.ac.uk/metagenomics/api/v1/analyses/MGYA00015162/file/ERR1089706_FASTQ_otu.tsv	Root-Host_associated-Human	Used in FEAST study: FEAST distinguishes patients in ICU from healthy adults
ERR1075600	MGYA00015928	https://www.ebi.ac.uk/metagenomics/api/v1/analyses/MGYA00015928/file/ERR1075600_FASTQ_otu.tsv	Root-Host_associated-Human	Used in FEAST study: FEAST distinguishes patients in ICU from healthy adults
ERR1076715	MGYA00017348	https://www.ebi.ac.uk/metagenomics/api/v1/analyses/MGYA00017348/file/ERR1076715_FASTQ_otu.tsv	Root-Host_associated-Human	Used in FEAST study: FEAST distinguishes patients in ICU from healthy adults
ERR1077155	MGYA00014715	https://www.ebi.ac.uk/metagenomics/api/v1/analyses/MGYA00014715/file/ERR1077155_FASTQ_otu.tsv	Root-Host_associated-Human	Used in FEAST study: FEAST distinguishes patients in ICU from healthy adults
ERR1160527	MGYA00014220	https://www.ebi.ac.uk/metagenomics/api/v1/analyses/MGYA00014220/file/ERR1160527_FASTQ_otu.tsv	Root-Host_associated-Human	Used in FEAST study: FEAST distinguishes patients in ICU from healthy adults
ERR1075261	MGYA00013871	https://www.ebi.ac.uk/metagenomics/api/v1/analyses/MGYA00013871/file/ERR1075261_FASTQ_otu.tsv	Root-Host_associated-Human	Used in FEAST study: FEAST distinguishes patients in ICU from healthy adults
ERR1074386	MGYA00013712	https://www.ebi.ac.uk/metagenomics/api/v1/analyses/MGYA00013712/file/ERR1074386_FASTQ_otu.tsv	Root-Host_associated-Human	Used in FEAST study: FEAST distinguishes patients in ICU from healthy adults
ERR1074421	MGYA00017997	https://www.ebi.ac.uk/metagenomics/api/v1/analyses/MGYA00017997/file/ERR1074421_FASTQ_otu.tsv	Root-Host_associated-Human	Used in FEAST study: FEAST distinguishes patients in ICU from healthy adults
ERR1074853	MGYA00016608	https://www.ebi.ac.uk/metagenomics/api/v1/analyses/MGYA00016608/file/ERR1074853_FASTQ_otu.tsv	Root-Host_associated-Human	Used in FEAST study: FEAST distinguishes patients in ICU from healthy adults
ERR1077293	MGYA00016113	https://www.ebi.ac.uk/metagenomics/api/v1/analyses/MGYA00016113/file/ERR1077293_FASTQ_otu.tsv	Root-Host_associated-Human	Used in FEAST study: FEAST distinguishes patients in ICU from healthy adults
ERR1077946	MGYA00018758	https://www.ebi.ac.uk/metagenomics/api/v1/analyses/MGYA00018758/file/ERR1077946_FASTQ_otu.tsv	Root-Host_associated-Human	Used in FEAST study: FEAST distinguishes patients in ICU from healthy adults
ERR1077534	MGYA00015650	https://www.ebi.ac.uk/metagenomics/api/v1/analyses/MGYA00015650/file/ERR1077534_FASTQ_otu.tsv	Root-Host_associated-Human	Used in FEAST study: FEAST distinguishes patients in ICU from healthy adults
ERR1073858	MGYA00020042	https://www.ebi.ac.uk/metagenomics/api/v1/analyses/MGYA00020042/file/ERR1073858_FASTQ_otu.tsv	Root-Host_associated-Human	Used in FEAST study: FEAST distinguishes patients in ICU from healthy adults
ERR1076870	MGYA00013738	https://www.ebi.ac.uk/metagenomics/api/v1/analyses/MGYA00013738/file/ERR1076870_FASTQ_otu.tsv	Root-Host_associated-Human	Used in FEAST study: FEAST distinguishes patients in ICU from healthy adults
ERR1073889	MGYA00017631	https://www.ebi.ac.uk/metagenomics/api/v1/analyses/MGYA00017631/file/ERR1073889_FASTQ_otu.tsv	Root-Host_associated-Human	Used in FEAST study: FEAST distinguishes patients in ICU from healthy adults
ERR1077242	MGYA00019532	https://www.ebi.ac.uk/metagenomics/api/v1/analyses/MGYA00019532/file/ERR1077242_FASTQ_otu.tsv	Root-Host_associated-Human	Used in FEAST study: FEAST distinguishes patients in ICU from healthy adults
ERR1077997	MGYA00016306	https://www.ebi.ac.uk/metagenomics/api/v1/analyses/MGYA00016306/file/ERR1077997_FASTQ_otu.tsv	Root-Host_associated-Human	Used in FEAST study: FEAST distinguishes patients in ICU from healthy adults
ERR1074357	MGYA00019736	https://www.ebi.ac.uk/metagenomics/api/v1/analyses/MGYA00019736/file/ERR1074357_FASTQ_otu.tsv	Root-Host_associated-Human	Used in FEAST study: FEAST distinguishes patients in ICU from healthy adults
ERR1074882	MGYA00020268	https://www.ebi.ac.uk/metagenomics/api/v1/analyses/MGYA00020268/file/ERR1074882_FASTQ_otu.tsv	Root-Host_associated-Human	Used in FEAST study: FEAST distinguishes patients in ICU from healthy adults
ERR1075517	MGYA00017471	https://www.ebi.ac.uk/metagenomics/api/v1/analyses/MGYA00017471/file/ERR1075517_FASTQ_otu.tsv	Root-Host_associated-Human	Used in FEAST study: FEAST distinguishes patients in ICU from healthy adults
ERR1075965	MGYA00015077	https://www.ebi.ac.uk/metagenomics/api/v1/analyses/MGYA00015077/file/ERR1075965_FASTQ_otu.tsv	Root-Host_associated-Human	Used in FEAST study: FEAST distinguishes patients in ICU from healthy adults
ERR1080328	MGYA00014194	https://www.ebi.ac.uk/metagenomics/api/v1/analyses/MGYA00014194/file/ERR1080328_FASTQ_otu.tsv	Root-Host_associated-Human	Used in FEAST study: FEAST distinguishes patients in ICU from healthy adults
ERR1089863	MGYA00012918	https://www.ebi.ac.uk/metagenomics/api/v1/analyses/MGYA00012918/file/ERR1089863_FASTQ_otu.tsv	Root-Host_associated-Human	Used in FEAST study: FEAST distinguishes patients in ICU from healthy adults
ERR1077623	MGYA00013569	https://www.ebi.ac.uk/metagenomics/api/v1/analyses/MGYA00013569/file/ERR1077623_FASTQ_otu.tsv	Root-Host_associated-Human	Used in FEAST study: FEAST distinguishes patients in ICU from healthy adults
ERR1077184	MGYA00018409	https://www.ebi.ac.uk/metagenomics/api/v1/analyses/MGYA00018409/file/ERR1077184_FASTQ_otu.tsv	Root-Host_associated-Human	Used in FEAST study: FEAST distinguishes patients in ICU from healthy adults
ERR1076063	MGYA00015695	https://www.ebi.ac.uk/metagenomics/api/v1/analyses/MGYA00015695/file/ERR1076063_FASTQ_otu.tsv	Root-Host_associated-Human	Used in FEAST study: FEAST distinguishes patients in ICU from healthy adults
ERR1091829	MGYA00014259	https://www.ebi.ac.uk/metagenomics/api/v1/analyses/MGYA00014259/file/ERR1091829_FASTQ_otu.tsv	Root-Host_associated-Human	Used in FEAST study: FEAST distinguishes patients in ICU from healthy adults
ERR1075176	MGYA00018867	https://www.ebi.ac.uk/metagenomics/api/v1/analyses/MGYA00018867/file/ERR1075176_FASTQ_otu.tsv	Root-Host_associated-Human	Used in FEAST study: FEAST distinguishes patients in ICU from healthy adults
ERR1160630	MGYA00017404	https://www.ebi.ac.uk/metagenomics/api/v1/analyses/MGYA00017404/file/ERR1160630_FASTQ_otu.tsv	Root-Host_associated-Human	Used in FEAST study: FEAST distinguishes patients in ICU from healthy adults
ERR1074736	MGYA00015871	https://www.ebi.ac.uk/metagenomics/api/v1/analyses/MGYA00015871/file/ERR1074736_FASTQ_otu.tsv	Root-Host_associated-Human	Used in FEAST study: FEAST distinguishes patients in ICU from healthy adults
ERR1074091	MGYA00018133	https://www.ebi.ac.uk/metagenomics/api/v1/analyses/MGYA00018133/file/ERR1074091_FASTQ_otu.tsv	Root-Host_associated-Human	Used in FEAST study: FEAST distinguishes patients in ICU from healthy adults
ERR1078268	MGYA00012947	https://www.ebi.ac.uk/metagenomics/api/v1/analyses/MGYA00012947/file/ERR1078268_FASTQ_otu.tsv	Root-Host_associated-Human	Used in FEAST study: FEAST distinguishes patients in ICU from healthy adults
ERR1080270	MGYA00016616	https://www.ebi.ac.uk/metagenomics/api/v1/analyses/MGYA00016616/file/ERR1080270_FASTQ_otu.tsv	Root-Host_associated-Human	Used in FEAST study: FEAST distinguishes patients in ICU from healthy adults
ERR1160309	MGYA00014660	https://www.ebi.ac.uk/metagenomics/api/v1/analyses/MGYA00014660/file/ERR1160309_FASTQ_otu.tsv	Root-Host_associated-Human	Used in FEAST study: FEAST distinguishes patients in ICU from healthy adults
ERR1073204	MGYA00013054	https://www.ebi.ac.uk/metagenomics/api/v1/analyses/MGYA00013054/file/ERR1073204_FASTQ_otu.tsv	Root-Host_associated-Human	Used in FEAST study: FEAST distinguishes patients in ICU from healthy adults
ERR1076928	MGYA00016073	https://www.ebi.ac.uk/metagenomics/api/v1/analyses/MGYA00016073/file/ERR1076928_FASTQ_otu.tsv	Root-Host_associated-Human	Used in FEAST study: FEAST distinguishes patients in ICU from healthy adults
ERR1091162	MGYA00020880	https://www.ebi.ac.uk/metagenomics/api/v1/analyses/MGYA00020880/file/ERR1091162_FASTQ_otu.tsv	Root-Host_associated-Human	Used in FEAST study: FEAST distinguishes patients in ICU from healthy adults
ERR1090722	MGYA00017995	https://www.ebi.ac.uk/metagenomics/api/v1/analyses/MGYA00017995/file/ERR1090722_FASTQ_otu.tsv	Root-Host_associated-Human	Used in FEAST study: FEAST distinguishes patients in ICU from healthy adults
ERR1072836	MGYA00020311	https://www.ebi.ac.uk/metagenomics/api/v1/analyses/MGYA00020311/file/ERR1072836_FASTQ_otu.tsv	Root-Host_associated-Human	Used in FEAST study: FEAST distinguishes patients in ICU from healthy adults
ERR1090085	MGYA00019505	https://www.ebi.ac.uk/metagenomics/api/v1/analyses/MGYA00019505/file/ERR1090085_FASTQ_otu.tsv	Root-Host_associated-Human	Used in FEAST study: FEAST distinguishes patients in ICU from healthy adults
ERR1075789	MGYA00019017	https://www.ebi.ac.uk/metagenomics/api/v1/analyses/MGYA00019017/file/ERR1075789_FASTQ_otu.tsv	Root-Host_associated-Human	Used in FEAST study: FEAST distinguishes patients in ICU from healthy adults
ERR1160768	MGYA00018684	https://www.ebi.ac.uk/metagenomics/api/v1/analyses/MGYA00018684/file/ERR1160768_FASTQ_otu.tsv	Root-Host_associated-Human	Used in FEAST study: FEAST distinguishes patients in ICU from healthy adults
ERR1090343	MGYA00014410	https://www.ebi.ac.uk/metagenomics/api/v1/analyses/MGYA00014410/file/ERR1090343_FASTQ_otu.tsv	Root-Host_associated-Human	Used in FEAST study: FEAST distinguishes patients in ICU from healthy adults
ERR1090896	MGYA00015367	https://www.ebi.ac.uk/metagenomics/api/v1/analyses/MGYA00015367/file/ERR1090896_FASTQ_otu.tsv	Root-Host_associated-Human	Used in FEAST study: FEAST distinguishes patients in ICU from healthy adults
ERR1072782	MGYA00016220	https://www.ebi.ac.uk/metagenomics/api/v1/analyses/MGYA00016220/file/ERR1072782_FASTQ_otu.tsv	Root-Host_associated-Human	Used in FEAST study: FEAST distinguishes patients in ICU from healthy adults
ERR1073665	MGYA00018451	https://www.ebi.ac.uk/metagenomics/api/v1/analyses/MGYA00018451/file/ERR1073665_FASTQ_otu.tsv	Root-Host_associated-Human	Used in FEAST study: FEAST distinguishes patients in ICU from healthy adults
ERR1091503	MGYA00018775	https://www.ebi.ac.uk/metagenomics/api/v1/analyses/MGYA00018775/file/ERR1091503_FASTQ_otu.tsv	Root-Host_associated-Human	Used in FEAST study: FEAST distinguishes patients in ICU from healthy adults
ERR1091275	MGYA00019936	https://www.ebi.ac.uk/metagenomics/api/v1/analyses/MGYA00019936/file/ERR1091275_FASTQ_otu.tsv	Root-Host_associated-Human	Used in FEAST study: FEAST distinguishes patients in ICU from healthy adults
ERR1073113	MGYA00015119	https://www.ebi.ac.uk/metagenomics/api/v1/analyses/MGYA00015119/file/ERR1073113_FASTQ_otu.tsv	Root-Host_associated-Human	Used in FEAST study: FEAST distinguishes patients in ICU from healthy adults
ERR1090392	MGYA00020615	https://www.ebi.ac.uk/metagenomics/api/v1/analyses/MGYA00020615/file/ERR1090392_FASTQ_otu.tsv	Root-Host_associated-Human	Used in FEAST study: FEAST distinguishes patients in ICU from healthy adults
ERR1072753	MGYA00013203	https://www.ebi.ac.uk/metagenomics/api/v1/analyses/MGYA00013203/file/ERR1072753_FASTQ_otu.tsv	Root-Host_associated-Human	Used in FEAST study: FEAST distinguishes patients in ICU from healthy adults
ERR1090847	MGYA00017814	https://www.ebi.ac.uk/metagenomics/api/v1/analyses/MGYA00017814/file/ERR1090847_FASTQ_otu.tsv	Root-Host_associated-Human	Used in FEAST study: FEAST distinguishes patients in ICU from healthy adults
ERR1090435	MGYA00015109	https://www.ebi.ac.uk/metagenomics/api/v1/analyses/MGYA00015109/file/ERR1090435_FASTQ_otu.tsv	Root-Host_associated-Human	Used in FEAST study: FEAST distinguishes patients in ICU from healthy adults
ERR1074118	MGYA00015337	https://www.ebi.ac.uk/metagenomics/api/v1/analyses/MGYA00015337/file/ERR1074118_FASTQ_otu.tsv	Root-Host_associated-Human	Used in FEAST study: FEAST distinguishes patients in ICU from healthy adults
ERR1080167	MGYA00013333	https://www.ebi.ac.uk/metagenomics/api/v1/analyses/MGYA00013333/file/ERR1080167_FASTQ_otu.tsv	Root-Host_associated-Human	Used in FEAST study: FEAST distinguishes patients in ICU from healthy adults
ERR1075758	MGYA00013855	https://www.ebi.ac.uk/metagenomics/api/v1/analyses/MGYA00013855/file/ERR1075758_FASTQ_otu.tsv	Root-Host_associated-Human	Used in FEAST study: FEAST distinguishes patients in ICU from healthy adults
ERR1090054	MGYA00015814	https://www.ebi.ac.uk/metagenomics/api/v1/analyses/MGYA00015814/file/ERR1090054_FASTQ_otu.tsv	Root-Host_associated-Human	Used in FEAST study: FEAST distinguishes patients in ICU from healthy adults
ERR1091614	MGYA00019692	https://www.ebi.ac.uk/metagenomics/api/v1/analyses/MGYA00019692/file/ERR1091614_FASTQ_otu.tsv	Root-Host_associated-Human	Used in FEAST study: FEAST distinguishes patients in ICU from healthy adults
ERR1073900	MGYA00017171	https://www.ebi.ac.uk/metagenomics/api/v1/analyses/MGYA00017171/file/ERR1073900_FASTQ_otu.tsv	Root-Host_associated-Human	Used in FEAST study: FEAST distinguishes patients in ICU from healthy adults
ERR1073572	MGYA00019397	https://www.ebi.ac.uk/metagenomics/api/v1/analyses/MGYA00019397/file/ERR1073572_FASTQ_otu.tsv	Root-Host_associated-Human	Used in FEAST study: FEAST distinguishes patients in ICU from healthy adults
ERR1075339	MGYA00014404	https://www.ebi.ac.uk/metagenomics/api/v1/analyses/MGYA00014404/file/ERR1075339_FASTQ_otu.tsv	Root-Host_associated-Human	Used in FEAST study: FEAST distinguishes patients in ICU from healthy adults
ERR1074579	MGYA00013278	https://www.ebi.ac.uk/metagenomics/api/v1/analyses/MGYA00013278/file/ERR1074579_FASTQ_otu.tsv	Root-Host_associated-Human	Used in FEAST study: FEAST distinguishes patients in ICU from healthy adults
ERR1075607	MGYA00015923	https://www.ebi.ac.uk/metagenomics/api/v1/analyses/MGYA00015923/file/ERR1075607_FASTQ_otu.tsv	Root-Host_associated-Human	Used in FEAST study: FEAST distinguishes patients in ICU from healthy adults
ERR1089701	MGYA00015165	https://www.ebi.ac.uk/metagenomics/api/v1/analyses/MGYA00015165/file/ERR1089701_FASTQ_otu.tsv	Root-Host_associated-Human	Used in FEAST study: FEAST distinguishes patients in ICU from healthy adults
ERR1080038	MGYA00015675	https://www.ebi.ac.uk/metagenomics/api/v1/analyses/MGYA00015675/file/ERR1080038_FASTQ_otu.tsv	Root-Host_associated-Human	Used in FEAST study: FEAST distinguishes patients in ICU from healthy adults
ERR1074047	MGYA00014897	https://www.ebi.ac.uk/metagenomics/api/v1/analyses/MGYA00014897/file/ERR1074047_FASTQ_otu.tsv	Root-Host_associated-Human	Used in FEAST study: FEAST distinguishes patients in ICU from healthy adults
ERR1078020	MGYA00020902	https://www.ebi.ac.uk/metagenomics/api/v1/analyses/MGYA00020902/file/ERR1078020_FASTQ_otu.tsv	Root-Host_associated-Human	Used in FEAST study: FEAST distinguishes patients in ICU from healthy adults
ERR1077152	MGYA00014720	https://www.ebi.ac.uk/metagenomics/api/v1/analyses/MGYA00014720/file/ERR1077152_FASTQ_otu.tsv	Root-Host_associated-Human	Used in FEAST study: FEAST distinguishes patients in ICU from healthy adults
ERR1090918	MGYA00020741	https://www.ebi.ac.uk/metagenomics/api/v1/analyses/MGYA00020741/file/ERR1090918_FASTQ_otu.tsv	Root-Host_associated-Human	Used in FEAST study: FEAST distinguishes patients in ICU from healthy adults
ERR1076712	MGYA00017347	https://www.ebi.ac.uk/metagenomics/api/v1/analyses/MGYA00017347/file/ERR1076712_FASTQ_otu.tsv	Root-Host_associated-Human	Used in FEAST study: FEAST distinguishes patients in ICU from healthy adults
ERR1074854	MGYA00016601	https://www.ebi.ac.uk/metagenomics/api/v1/analyses/MGYA00016601/file/ERR1074854_FASTQ_otu.tsv	Root-Host_associated-Human	Used in FEAST study: FEAST distinguishes patients in ICU from healthy adults
ERR1074426	MGYA00018922	https://www.ebi.ac.uk/metagenomics/api/v1/analyses/MGYA00018922/file/ERR1074426_FASTQ_otu.tsv	Root-Host_associated-Human	Used in FEAST study: FEAST distinguishes patients in ICU from healthy adults
ERR1074381	MGYA00013715	https://www.ebi.ac.uk/metagenomics/api/v1/analyses/MGYA00013715/file/ERR1074381_FASTQ_otu.tsv	Root-Host_associated-Human	Used in FEAST study: FEAST distinguishes patients in ICU from healthy adults
ERR1075266	MGYA00013876	https://www.ebi.ac.uk/metagenomics/api/v1/analyses/MGYA00013876/file/ERR1075266_FASTQ_otu.tsv	Root-Host_associated-Human	Used in FEAST study: FEAST distinguishes patients in ICU from healthy adults
ERR1160520	MGYA00013064	https://www.ebi.ac.uk/metagenomics/api/v1/analyses/MGYA00013064/file/ERR1160520_FASTQ_otu.tsv	Root-Host_associated-Human	Used in FEAST study: FEAST distinguishes patients in ICU from healthy adults
ERR1080459	MGYA00020718	https://www.ebi.ac.uk/metagenomics/api/v1/analyses/MGYA00020718/file/ERR1080459_FASTQ_otu.tsv	Root-Host_associated-Human	Used in FEAST study: FEAST distinguishes patients in ICU from healthy adults
ERR1077533	MGYA00015645	https://www.ebi.ac.uk/metagenomics/api/v1/analyses/MGYA00015645/file/ERR1077533_FASTQ_otu.tsv	Root-Host_associated-Human	Used in FEAST study: FEAST distinguishes patients in ICU from healthy adults
ERR1077941	MGYA00018755	https://www.ebi.ac.uk/metagenomics/api/v1/analyses/MGYA00018755/file/ERR1077941_FASTQ_otu.tsv	Root-Host_associated-Human	Used in FEAST study: FEAST distinguishes patients in ICU from healthy adults
ERR1077294	MGYA00016120	https://www.ebi.ac.uk/metagenomics/api/v1/analyses/MGYA00016120/file/ERR1077294_FASTQ_otu.tsv	Root-Host_associated-Human	Used in FEAST study: FEAST distinguishes patients in ICU from healthy adults
ERR1077990	MGYA00016299	https://www.ebi.ac.uk/metagenomics/api/v1/analyses/MGYA00016299/file/ERR1077990_FASTQ_otu.tsv	Root-Host_associated-Human	Used in FEAST study: FEAST distinguishes patients in ICU from healthy adults
ERR1077245	MGYA00019535	https://www.ebi.ac.uk/metagenomics/api/v1/analyses/MGYA00019535/file/ERR1077245_FASTQ_otu.tsv	Root-Host_associated-Human	Used in FEAST study: FEAST distinguishes patients in ICU from healthy adults
ERR1072969	MGYA00013251	https://www.ebi.ac.uk/metagenomics/api/v1/analyses/MGYA00013251/file/ERR1072969_FASTQ_otu.tsv	Root-Host_associated-Human	Used in FEAST study: FEAST distinguishes patients in ICU from healthy adults
ERR1076877	MGYA00013737	https://www.ebi.ac.uk/metagenomics/api/v1/analyses/MGYA00013737/file/ERR1076877_FASTQ_otu.tsv	Root-Host_associated-Human	Used in FEAST study: FEAST distinguishes patients in ICU from healthy adults
ERR1089864	MGYA00012913	https://www.ebi.ac.uk/metagenomics/api/v1/analyses/MGYA00012913/file/ERR1089864_FASTQ_otu.tsv	Root-Host_associated-Human	Used in FEAST study: FEAST distinguishes patients in ICU from healthy adults
ERR1075962	MGYA00015080	https://www.ebi.ac.uk/metagenomics/api/v1/analyses/MGYA00015080/file/ERR1075962_FASTQ_otu.tsv	Root-Host_associated-Human	Used in FEAST study: FEAST distinguishes patients in ICU from healthy adults
ERR1075510	MGYA00017476	https://www.ebi.ac.uk/metagenomics/api/v1/analyses/MGYA00017476/file/ERR1075510_FASTQ_otu.tsv	Root-Host_associated-Human	Used in FEAST study: FEAST distinguishes patients in ICU from healthy adults
ERR1074885	MGYA00020265	https://www.ebi.ac.uk/metagenomics/api/v1/analyses/MGYA00020265/file/ERR1074885_FASTQ_otu.tsv	Root-Host_associated-Human	Used in FEAST study: FEAST distinguishes patients in ICU from healthy adults
ERR1074350	MGYA00019743	https://www.ebi.ac.uk/metagenomics/api/v1/analyses/MGYA00019743/file/ERR1074350_FASTQ_otu.tsv	Root-Host_associated-Human	Used in FEAST study: FEAST distinguishes patients in ICU from healthy adults
ERR1076064	MGYA00015702	https://www.ebi.ac.uk/metagenomics/api/v1/analyses/MGYA00015702/file/ERR1076064_FASTQ_otu.tsv	Root-Host_associated-Human	Used in FEAST study: FEAST distinguishes patients in ICU from healthy adults
ERR1077183	MGYA00018410	https://www.ebi.ac.uk/metagenomics/api/v1/analyses/MGYA00018410/file/ERR1077183_FASTQ_otu.tsv	Root-Host_associated-Human	Used in FEAST study: FEAST distinguishes patients in ICU from healthy adults
ERR1077624	MGYA00013566	https://www.ebi.ac.uk/metagenomics/api/v1/analyses/MGYA00013566/file/ERR1077624_FASTQ_otu.tsv	Root-Host_associated-Human	Used in FEAST study: FEAST distinguishes patients in ICU from healthy adults
ERR1074096	MGYA00018138	https://www.ebi.ac.uk/metagenomics/api/v1/analyses/MGYA00018138/file/ERR1074096_FASTQ_otu.tsv	Root-Host_associated-Human	Used in FEAST study: FEAST distinguishes patients in ICU from healthy adults
ERR1160637	MGYA00019922	https://www.ebi.ac.uk/metagenomics/api/v1/analyses/MGYA00019922/file/ERR1160637_FASTQ_otu.tsv	Root-Host_associated-Human	Used in FEAST study: FEAST distinguishes patients in ICU from healthy adults
ERR1075171	MGYA00018862	https://www.ebi.ac.uk/metagenomics/api/v1/analyses/MGYA00018862/file/ERR1075171_FASTQ_otu.tsv	Root-Host_associated-Human	Used in FEAST study: FEAST distinguishes patients in ICU from healthy adults
ERR1080277	MGYA00016617	https://www.ebi.ac.uk/metagenomics/api/v1/analyses/MGYA00016617/file/ERR1080277_FASTQ_otu.tsv	Root-Host_associated-Human	Used in FEAST study: FEAST distinguishes patients in ICU from healthy adults
ERR1075448	MGYA00019631	https://www.ebi.ac.uk/metagenomics/api/v1/analyses/MGYA00019631/file/ERR1075448_FASTQ_otu.tsv	Root-Host_associated-Human	Used in FEAST study: FEAST distinguishes patients in ICU from healthy adults
ERR1074208	MGYA00016850	https://www.ebi.ac.uk/metagenomics/api/v1/analyses/MGYA00016850/file/ERR1074208_FASTQ_otu.tsv	Root-Host_associated-Human	Used in FEAST study: FEAST distinguishes patients in ICU from healthy adults
ERR1090082	MGYA00019512	https://www.ebi.ac.uk/metagenomics/api/v1/analyses/MGYA00019512/file/ERR1090082_FASTQ_otu.tsv	Root-Host_associated-Human	Used in FEAST study: FEAST distinguishes patients in ICU from healthy adults
ERR1090725	MGYA00013935	https://www.ebi.ac.uk/metagenomics/api/v1/analyses/MGYA00013935/file/ERR1090725_FASTQ_otu.tsv	Root-Host_associated-Human	Used in FEAST study: FEAST distinguishes patients in ICU from healthy adults
ERR1072831	MGYA00020314	https://www.ebi.ac.uk/metagenomics/api/v1/analyses/MGYA00020314/file/ERR1072831_FASTQ_otu.tsv	Root-Host_associated-Human	Used in FEAST study: FEAST distinguishes patients in ICU from healthy adults
ERR1073203	MGYA00013053	https://www.ebi.ac.uk/metagenomics/api/v1/analyses/MGYA00013053/file/ERR1073203_FASTQ_otu.tsv	Root-Host_associated-Human	Used in FEAST study: FEAST distinguishes patients in ICU from healthy adults
ERR1091165	MGYA00020881	https://www.ebi.ac.uk/metagenomics/api/v1/analyses/MGYA00020881/file/ERR1091165_FASTQ_otu.tsv	Root-Host_associated-Human	Used in FEAST study: FEAST distinguishes patients in ICU from healthy adults
ERR1074669	MGYA00018310	https://www.ebi.ac.uk/metagenomics/api/v1/analyses/MGYA00018310/file/ERR1074669_FASTQ_otu.tsv	Root-Host_associated-Human	Used in FEAST study: FEAST distinguishes patients in ICU from healthy adults
ERR1075029	MGYA00016554	https://www.ebi.ac.uk/metagenomics/api/v1/analyses/MGYA00016554/file/ERR1075029_FASTQ_otu.tsv	Root-Host_associated-Human	Used in FEAST study: FEAST distinguishes patients in ICU from healthy adults
ERR1089688	MGYA00018254	https://www.ebi.ac.uk/metagenomics/api/v1/analyses/MGYA00018254/file/ERR1089688_FASTQ_otu.tsv	Root-Host_associated-Human	Used in FEAST study: FEAST distinguishes patients in ICU from healthy adults
ERR1073662	MGYA00018452	https://www.ebi.ac.uk/metagenomics/api/v1/analyses/MGYA00018452/file/ERR1073662_FASTQ_otu.tsv	Root-Host_associated-Human	Used in FEAST study: FEAST distinguishes patients in ICU from healthy adults
ERR1091504	MGYA00018782	https://www.ebi.ac.uk/metagenomics/api/v1/analyses/MGYA00018782/file/ERR1091504_FASTQ_otu.tsv	Root-Host_associated-Human	Used in FEAST study: FEAST distinguishes patients in ICU from healthy adults
ERR1090891	MGYA00015103	https://www.ebi.ac.uk/metagenomics/api/v1/analyses/MGYA00015103/file/ERR1090891_FASTQ_otu.tsv	Root-Host_associated-Human	Used in FEAST study: FEAST distinguishes patients in ICU from healthy adults
ERR1072785	MGYA00016219	https://www.ebi.ac.uk/metagenomics/api/v1/analyses/MGYA00016219/file/ERR1072785_FASTQ_otu.tsv	Root-Host_associated-Human	Used in FEAST study: FEAST distinguishes patients in ICU from healthy adults
ERR1090344	MGYA00014415	https://www.ebi.ac.uk/metagenomics/api/v1/analyses/MGYA00014415/file/ERR1090344_FASTQ_otu.tsv	Root-Host_associated-Human	Used in FEAST study: FEAST distinguishes patients in ICU from healthy adults
ERR1072754	MGYA00013206	https://www.ebi.ac.uk/metagenomics/api/v1/analyses/MGYA00013206/file/ERR1072754_FASTQ_otu.tsv	Root-Host_associated-Human	Used in FEAST study: FEAST distinguishes patients in ICU from healthy adults
ERR1090432	MGYA00017438	https://www.ebi.ac.uk/metagenomics/api/v1/analyses/MGYA00017438/file/ERR1090432_FASTQ_otu.tsv	Root-Host_associated-Human	Used in FEAST study: FEAST distinguishes patients in ICU from healthy adults
ERR1090840	MGYA00017809	https://www.ebi.ac.uk/metagenomics/api/v1/analyses/MGYA00017809/file/ERR1090840_FASTQ_otu.tsv	Root-Host_associated-Human	Used in FEAST study: FEAST distinguishes patients in ICU from healthy adults
ERR1090395	MGYA00020407	https://www.ebi.ac.uk/metagenomics/api/v1/analyses/MGYA00020407/file/ERR1090395_FASTQ_otu.tsv	Root-Host_associated-Human	Used in FEAST study: FEAST distinguishes patients in ICU from healthy adults
ERR1091272	MGYA00019943	https://www.ebi.ac.uk/metagenomics/api/v1/analyses/MGYA00019943/file/ERR1091272_FASTQ_otu.tsv	Root-Host_associated-Human	Used in FEAST study: FEAST distinguishes patients in ICU from healthy adults
ERR1073114	MGYA00015112	https://www.ebi.ac.uk/metagenomics/api/v1/analyses/MGYA00015112/file/ERR1073114_FASTQ_otu.tsv	Root-Host_associated-Human	Used in FEAST study: FEAST distinguishes patients in ICU from healthy adults
ERR1080160	MGYA00013332	https://www.ebi.ac.uk/metagenomics/api/v1/analyses/MGYA00013332/file/ERR1080160_FASTQ_otu.tsv	Root-Host_associated-Human	Used in FEAST study: FEAST distinguishes patients in ICU from healthy adults
ERR1078178	MGYA00016215	https://www.ebi.ac.uk/metagenomics/api/v1/analyses/MGYA00016215/file/ERR1078178_FASTQ_otu.tsv	Root-Host_associated-Human	Used in FEAST study: FEAST distinguishes patients in ICU from healthy adults
ERR1091613	MGYA00016787	https://www.ebi.ac.uk/metagenomics/api/v1/analyses/MGYA00016787/file/ERR1091613_FASTQ_otu.tsv	Root-Host_associated-Human	Used in FEAST study: FEAST distinguishes patients in ICU from healthy adults
ERR1073575	MGYA00019404	https://www.ebi.ac.uk/metagenomics/api/v1/analyses/MGYA00019404/file/ERR1073575_FASTQ_otu.tsv	Root-Host_associated-Human	Used in FEAST study: FEAST distinguishes patients in ICU from healthy adults
ERR1073907	MGYA00017172	https://www.ebi.ac.uk/metagenomics/api/v1/analyses/MGYA00017172/file/ERR1073907_FASTQ_otu.tsv	Root-Host_associated-Human	Used in FEAST study: FEAST distinguishes patients in ICU from healthy adults
ERR1077819	MGYA00013496	https://www.ebi.ac.uk/metagenomics/api/v1/analyses/MGYA00013496/file/ERR1077819_FASTQ_otu.tsv	Root-Host_associated-Human	Used in FEAST study: FEAST distinguishes patients in ICU from healthy adults
ERR1090053	MGYA00015809	https://www.ebi.ac.uk/metagenomics/api/v1/analyses/MGYA00015809/file/ERR1090053_FASTQ_otu.tsv	Root-Host_associated-Human	Used in FEAST study: FEAST distinguishes patients in ICU from healthy adults
ERR1160478	MGYA00020444	https://www.ebi.ac.uk/metagenomics/api/v1/analyses/MGYA00020444/file/ERR1160478_FASTQ_otu.tsv	Root-Host_associated-Human	Used in FEAST study: FEAST distinguishes patients in ICU from healthy adults
ERR1075499	MGYA00014604	https://www.ebi.ac.uk/metagenomics/api/v1/analyses/MGYA00014604/file/ERR1075499_FASTQ_otu.tsv	Root-Host_associated-Human	Used in FEAST study: FEAST distinguishes patients in ICU from healthy adults
ERR1077689	MGYA00014994	https://www.ebi.ac.uk/metagenomics/api/v1/analyses/MGYA00014994/file/ERR1077689_FASTQ_otu.tsv	Root-Host_associated-Human	Used in FEAST study: FEAST distinguishes patients in ICU from healthy adults
ERR1072670	MGYA00014497	https://www.ebi.ac.uk/metagenomics/api/v1/analyses/MGYA00014497/file/ERR1072670_FASTQ_otu.tsv	Root-Host_associated-Human	Used in FEAST study: FEAST distinguishes patients in ICU from healthy adults
ERR1090964	MGYA00016799	https://www.ebi.ac.uk/metagenomics/api/v1/analyses/MGYA00016799/file/ERR1090964_FASTQ_otu.tsv	Root-Host_associated-Human	Used in FEAST study: FEAST distinguishes patients in ICU from healthy adults
ERR1090516	MGYA00015106	https://www.ebi.ac.uk/metagenomics/api/v1/analyses/MGYA00015106/file/ERR1090516_FASTQ_otu.tsv	Root-Host_associated-Human	Used in FEAST study: FEAST distinguishes patients in ICU from healthy adults
ERR1091883	MGYA00021071	https://www.ebi.ac.uk/metagenomics/api/v1/analyses/MGYA00021071/file/ERR1091883_FASTQ_otu.tsv	Root-Host_associated-Human	Used in FEAST study: FEAST distinguishes patients in ICU from healthy adults
ERR1073797	MGYA00014630	https://www.ebi.ac.uk/metagenomics/api/v1/analyses/MGYA00014630/file/ERR1073797_FASTQ_otu.tsv	Root-Host_associated-Human	Used in FEAST study: FEAST distinguishes patients in ICU from healthy adults
ERR1091356	MGYA00018787	https://www.ebi.ac.uk/metagenomics/api/v1/analyses/MGYA00018787/file/ERR1091356_FASTQ_otu.tsv	Root-Host_associated-Human	Used in FEAST study: FEAST distinguishes patients in ICU from healthy adults
ERR1073030	MGYA00013840	https://www.ebi.ac.uk/metagenomics/api/v1/analyses/MGYA00013840/file/ERR1073030_FASTQ_otu.tsv	Root-Host_associated-Human	Used in FEAST study: FEAST distinguishes patients in ICU from healthy adults
ERR1080044	MGYA00020596	https://www.ebi.ac.uk/metagenomics/api/v1/analyses/MGYA00020596/file/ERR1080044_FASTQ_otu.tsv	Root-Host_associated-Human	Used in FEAST study: FEAST distinguishes patients in ICU from healthy adults
ERR1091090	MGYA00017082	https://www.ebi.ac.uk/metagenomics/api/v1/analyses/MGYA00017082/file/ERR1091090_FASTQ_otu.tsv	Root-Host_associated-Human	Used in FEAST study: FEAST distinguishes patients in ICU from healthy adults
ERR1091737	MGYA00013999	https://www.ebi.ac.uk/metagenomics/api/v1/analyses/MGYA00013999/file/ERR1091737_FASTQ_otu.tsv	Root-Host_associated-Human	Used in FEAST study: FEAST distinguishes patients in ICU from healthy adults
ERR1073823	MGYA00020477	https://www.ebi.ac.uk/metagenomics/api/v1/analyses/MGYA00020477/file/ERR1073823_FASTQ_otu.tsv	Root-Host_associated-Human	Used in FEAST study: FEAST distinguishes patients in ICU from healthy adults
ERR1073451	MGYA00018070	https://www.ebi.ac.uk/metagenomics/api/v1/analyses/MGYA00018070/file/ERR1073451_FASTQ_otu.tsv	Root-Host_associated-Human	Used in FEAST study: FEAST distinguishes patients in ICU from healthy adults
ERR1090177	MGYA00015030	https://www.ebi.ac.uk/metagenomics/api/v1/analyses/MGYA00015030/file/ERR1090177_FASTQ_otu.tsv	Root-Host_associated-Human	Used in FEAST study: FEAST distinguishes patients in ICU from healthy adults
ERR1074828	MGYA00012843	https://www.ebi.ac.uk/metagenomics/api/v1/analyses/MGYA00012843/file/ERR1074828_FASTQ_otu.tsv	Root-Host_associated-Human	Used in FEAST study: FEAST distinguishes patients in ICU from healthy adults
ERR1080425	MGYA00016775	https://www.ebi.ac.uk/metagenomics/api/v1/analyses/MGYA00016775/file/ERR1080425_FASTQ_otu.tsv	Root-Host_associated-Human	Used in FEAST study: FEAST distinguishes patients in ICU from healthy adults
ERR1080382	MGYA00013326	https://www.ebi.ac.uk/metagenomics/api/v1/analyses/MGYA00013326/file/ERR1080382_FASTQ_otu.tsv	Root-Host_associated-Human	Used in FEAST study: FEAST distinguishes patients in ICU from healthy adults
ERR1079979	MGYA00020032	https://www.ebi.ac.uk/metagenomics/api/v1/analyses/MGYA00020032/file/ERR1079979_FASTQ_otu.tsv	Root-Host_associated-Human	Used in FEAST study: FEAST distinguishes patients in ICU from healthy adults
ERR1080353	MGYA00017901	https://www.ebi.ac.uk/metagenomics/api/v1/analyses/MGYA00017901/file/ERR1080353_FASTQ_otu.tsv	Root-Host_associated-Human	Used in FEAST study: FEAST distinguishes patients in ICU from healthy adults
ERR1089818	MGYA00016690	https://www.ebi.ac.uk/metagenomics/api/v1/analyses/MGYA00016690/file/ERR1089818_FASTQ_otu.tsv	Root-Host_associated-Human	Used in FEAST study: FEAST distinguishes patients in ICU from healthy adults
ERR1090601	MGYA00013932	https://www.ebi.ac.uk/metagenomics/api/v1/analyses/MGYA00013932/file/ERR1090601_FASTQ_otu.tsv	Root-Host_associated-Human	Used in FEAST study: FEAST distinguishes patients in ICU from healthy adults
ERR1077239	MGYA00014695	https://www.ebi.ac.uk/metagenomics/api/v1/analyses/MGYA00014695/file/ERR1077239_FASTQ_otu.tsv	Root-Host_associated-Human	Used in FEAST study: FEAST distinguishes patients in ICU from healthy adults
ERR1072915	MGYA00018420	https://www.ebi.ac.uk/metagenomics/api/v1/analyses/MGYA00018420/file/ERR1072915_FASTQ_otu.tsv	Root-Host_associated-Human	Used in FEAST study: FEAST distinguishes patients in ICU from healthy adults
ERR1073327	MGYA00021053	https://www.ebi.ac.uk/metagenomics/api/v1/analyses/MGYA00021053/file/ERR1073327_FASTQ_otu.tsv	Root-Host_associated-Human	Used in FEAST study: FEAST distinguishes patients in ICU from healthy adults
ERR1091041	MGYA00019284	https://www.ebi.ac.uk/metagenomics/api/v1/analyses/MGYA00019284/file/ERR1091041_FASTQ_otu.tsv	Root-Host_associated-Human	Used in FEAST study: FEAST distinguishes patients in ICU from healthy adults
ERR1073480	MGYA00015481	https://www.ebi.ac.uk/metagenomics/api/v1/analyses/MGYA00015481/file/ERR1073480_FASTQ_otu.tsv	Root-Host_associated-Human	Used in FEAST study: FEAST distinguishes patients in ICU from healthy adults
ERR1080095	MGYA00014093	https://www.ebi.ac.uk/metagenomics/api/v1/analyses/MGYA00014093/file/ERR1080095_FASTQ_otu.tsv	Root-Host_associated-Human	Used in FEAST study: FEAST distinguishes patients in ICU from healthy adults
ERR1076018	MGYA00014401	https://www.ebi.ac.uk/metagenomics/api/v1/analyses/MGYA00014401/file/ERR1076018_FASTQ_otu.tsv	Root-Host_associated-Human	Used in FEAST study: FEAST distinguishes patients in ICU from healthy adults
ERR1073746	MGYA00019479	https://www.ebi.ac.uk/metagenomics/api/v1/analyses/MGYA00019479/file/ERR1073746_FASTQ_otu.tsv	Root-Host_associated-Human	Used in FEAST study: FEAST distinguishes patients in ICU from healthy adults
ERR1091852	MGYA00017676	https://www.ebi.ac.uk/metagenomics/api/v1/analyses/MGYA00017676/file/ERR1091852_FASTQ_otu.tsv	Root-Host_associated-Human	Used in FEAST study: FEAST distinguishes patients in ICU from healthy adults
ERR1091420	MGYA00014277	https://www.ebi.ac.uk/metagenomics/api/v1/analyses/MGYA00014277/file/ERR1091420_FASTQ_otu.tsv	Root-Host_associated-Human	Used in FEAST study: FEAST distinguishes patients in ICU from healthy adults
ERR1091387	MGYA00016140	https://www.ebi.ac.uk/metagenomics/api/v1/analyses/MGYA00016140/file/ERR1091387_FASTQ_otu.tsv	Root-Host_associated-Human	Used in FEAST study: FEAST distinguishes patients in ICU from healthy adults
ERR1090260	MGYA00015981	https://www.ebi.ac.uk/metagenomics/api/v1/analyses/MGYA00015981/file/ERR1090260_FASTQ_otu.tsv	Root-Host_associated-Human	Used in FEAST study: FEAST distinguishes patients in ICU from healthy adults
ERR1077658	MGYA00017566	https://www.ebi.ac.uk/metagenomics/api/v1/analyses/MGYA00017566/file/ERR1077658_FASTQ_otu.tsv	Root-Host_associated-Human	Used in FEAST study: FEAST distinguishes patients in ICU from healthy adults
ERR1090759	MGYA00016918	https://www.ebi.ac.uk/metagenomics/api/v1/analyses/MGYA00016918/file/ERR1090759_FASTQ_otu.tsv	Root-Host_associated-Human	Used in FEAST study: FEAST distinguishes patients in ICU from healthy adults
ERR1077361	MGYA00020607	https://www.ebi.ac.uk/metagenomics/api/v1/analyses/MGYA00020607/file/ERR1077361_FASTQ_otu.tsv	Root-Host_associated-Human	Used in FEAST study: FEAST distinguishes patients in ICU from healthy adults
ERR1076953	MGYA00012986	https://www.ebi.ac.uk/metagenomics/api/v1/analyses/MGYA00012986/file/ERR1076953_FASTQ_otu.tsv	Root-Host_associated-Human	Used in FEAST study: FEAST distinguishes patients in ICU from healthy adults
ERR1091119	MGYA00017517	https://www.ebi.ac.uk/metagenomics/api/v1/analyses/MGYA00017517/file/ERR1091119_FASTQ_otu.tsv	Root-Host_associated-Human	Used in FEAST study: FEAST distinguishes patients in ICU from healthy adults
ERR1075434	MGYA00020447	https://www.ebi.ac.uk/metagenomics/api/v1/analyses/MGYA00020447/file/ERR1075434_FASTQ_otu.tsv	Root-Host_associated-Human	Used in FEAST study: FEAST distinguishes patients in ICU from healthy adults
ERR1075846	MGYA00020003	https://www.ebi.ac.uk/metagenomics/api/v1/analyses/MGYA00020003/file/ERR1075846_FASTQ_otu.tsv	Root-Host_associated-Human	Used in FEAST study: FEAST distinguishes patients in ICU from healthy adults
ERR1075393	MGYA00017782	https://www.ebi.ac.uk/metagenomics/api/v1/analyses/MGYA00017782/file/ERR1075393_FASTQ_otu.tsv	Root-Host_associated-Human	Used in FEAST study: FEAST distinguishes patients in ICU from healthy adults
ERR1089940	MGYA00019590	https://www.ebi.ac.uk/metagenomics/api/v1/analyses/MGYA00019590/file/ERR1089940_FASTQ_otu.tsv	Root-Host_associated-Human	Used in FEAST study: FEAST distinguishes patients in ICU from healthy adults
ERR1160372	MGYA00018644	https://www.ebi.ac.uk/metagenomics/api/v1/analyses/MGYA00018644/file/ERR1160372_FASTQ_otu.tsv	Root-Host_associated-Human	Used in FEAST study: FEAST distinguishes patients in ICU from healthy adults
ERR1078213	MGYA00020307	https://www.ebi.ac.uk/metagenomics/api/v1/analyses/MGYA00020307/file/ERR1078213_FASTQ_otu.tsv	Root-Host_associated-Human	Used in FEAST study: FEAST distinguishes patients in ICU from healthy adults
ERR1074274	MGYA00020466	https://www.ebi.ac.uk/metagenomics/api/v1/analyses/MGYA00020466/file/ERR1074274_FASTQ_otu.tsv	Root-Host_associated-Human	Used in FEAST study: FEAST distinguishes patients in ICU from healthy adults
ERR1091578	MGYA00014818	https://www.ebi.ac.uk/metagenomics/api/v1/analyses/MGYA00014818/file/ERR1091578_FASTQ_otu.tsv	Root-Host_associated-Human	Used in FEAST study: FEAST distinguishes patients in ICU from healthy adults
ERR1090338	MGYA00019518	https://www.ebi.ac.uk/metagenomics/api/v1/analyses/MGYA00019518/file/ERR1090338_FASTQ_otu.tsv	Root-Host_associated-Human	Used in FEAST study: FEAST distinguishes patients in ICU from healthy adults
ERR1077700	MGYA00015758	https://www.ebi.ac.uk/metagenomics/api/v1/analyses/MGYA00015758/file/ERR1077700_FASTQ_otu.tsv	Root-Host_associated-Human	Used in FEAST study: FEAST distinguishes patients in ICU from healthy adults
ERR1078672	MGYA00018461	https://www.ebi.ac.uk/metagenomics/api/v1/analyses/MGYA00018461/file/ERR1078672_FASTQ_otu.tsv	Root-Host_associated-Human	Used in FEAST study: FEAST distinguishes patients in ICU from healthy adults
ERR1074615	MGYA00013166	https://www.ebi.ac.uk/metagenomics/api/v1/analyses/MGYA00013166/file/ERR1074615_FASTQ_otu.tsv	Root-Host_associated-Human	Used in FEAST study: FEAST distinguishes patients in ICU from healthy adults
ERR1075055	MGYA00020499	https://www.ebi.ac.uk/metagenomics/api/v1/analyses/MGYA00020499/file/ERR1075055_FASTQ_otu.tsv	Root-Host_associated-Human	Used in FEAST study: FEAST distinguishes patients in ICU from healthy adults
ERR1160713	MGYA00013847	https://www.ebi.ac.uk/metagenomics/api/v1/analyses/MGYA00013847/file/ERR1160713_FASTQ_otu.tsv	Root-Host_associated-Human	Used in FEAST study: FEAST distinguishes patients in ICU from healthy adults
ERR1075084	MGYA00015638	https://www.ebi.ac.uk/metagenomics/api/v1/analyses/MGYA00015638/file/ERR1075084_FASTQ_otu.tsv	Root-Host_associated-Human	Used in FEAST study: FEAST distinguishes patients in ICU from healthy adults
ERR1075723	MGYA00017583	https://www.ebi.ac.uk/metagenomics/api/v1/analyses/MGYA00017583/file/ERR1075723_FASTQ_otu.tsv	Root-Host_associated-Human	Used in FEAST study: FEAST distinguishes patients in ICU from healthy adults
ERR1074163	MGYA00019007	https://www.ebi.ac.uk/metagenomics/api/v1/analyses/MGYA00019007/file/ERR1074163_FASTQ_otu.tsv	Root-Host_associated-Human	Used in FEAST study: FEAST distinguishes patients in ICU from healthy adults
ERR1078104	MGYA00019322	https://www.ebi.ac.uk/metagenomics/api/v1/analyses/MGYA00019322/file/ERR1078104_FASTQ_otu.tsv	Root-Host_associated-Human	Used in FEAST study: FEAST distinguishes patients in ICU from healthy adults
ERR1077076	MGYA00013419	https://www.ebi.ac.uk/metagenomics/api/v1/analyses/MGYA00013419/file/ERR1077076_FASTQ_otu.tsv	Root-Host_associated-Human	Used in FEAST study: FEAST distinguishes patients in ICU from healthy adults
ERR1072728	MGYA00018041	https://www.ebi.ac.uk/metagenomics/api/v1/analyses/MGYA00018041/file/ERR1072728_FASTQ_otu.tsv	Root-Host_associated-Human	Used in FEAST study: FEAST distinguishes patients in ICU from healthy adults
ERR1073168	MGYA00019705	https://www.ebi.ac.uk/metagenomics/api/v1/analyses/MGYA00019705/file/ERR1073168_FASTQ_otu.tsv	Root-Host_associated-Human	Used in FEAST study: FEAST distinguishes patients in ICU from healthy adults
ERR1076636	MGYA00018991	https://www.ebi.ac.uk/metagenomics/api/v1/analyses/MGYA00018991/file/ERR1076636_FASTQ_otu.tsv	Root-Host_associated-Human	Used in FEAST study: FEAST distinguishes patients in ICU from healthy adults
ERR1074502	MGYA00016395	https://www.ebi.ac.uk/metagenomics/api/v1/analyses/MGYA00016395/file/ERR1074502_FASTQ_otu.tsv	Root-Host_associated-Human	Used in FEAST study: FEAST distinguishes patients in ICU from healthy adults
ERR1074970	MGYA00015212	https://www.ebi.ac.uk/metagenomics/api/v1/analyses/MGYA00015212/file/ERR1074970_FASTQ_otu.tsv	Root-Host_associated-Human	Used in FEAST study: FEAST distinguishes patients in ICU from healthy adults
ERR1160404	MGYA00021062	https://www.ebi.ac.uk/metagenomics/api/v1/analyses/MGYA00021062/file/ERR1160404_FASTQ_otu.tsv	Root-Host_associated-Human	Used in FEAST study: FEAST distinguishes patients in ICU from healthy adults
ERR1075897	MGYA00017816	https://www.ebi.ac.uk/metagenomics/api/v1/analyses/MGYA00017816/file/ERR1075897_FASTQ_otu.tsv	Root-Host_associated-Human	Used in FEAST study: FEAST distinguishes patients in ICU from healthy adults
ERR1089991	MGYA00018949	https://www.ebi.ac.uk/metagenomics/api/v1/analyses/MGYA00018949/file/ERR1089991_FASTQ_otu.tsv	Root-Host_associated-Human	Used in FEAST study: FEAST distinguishes patients in ICU from healthy adults
ERR1075342	MGYA00018980	https://www.ebi.ac.uk/metagenomics/api/v1/analyses/MGYA00018980/file/ERR1075342_FASTQ_otu.tsv	Root-Host_associated-Human	Used in FEAST study: FEAST distinguishes patients in ICU from healthy adults
ERR1076982	MGYA00015202	https://www.ebi.ac.uk/metagenomics/api/v1/analyses/MGYA00015202/file/ERR1076982_FASTQ_otu.tsv	Root-Host_associated-Human	Used in FEAST study: FEAST distinguishes patients in ICU from healthy adults
ERR1073509	MGYA00017012	https://www.ebi.ac.uk/metagenomics/api/v1/analyses/MGYA00017012/file/ERR1073509_FASTQ_otu.tsv	Root-Host_associated-Human	Used in FEAST study: FEAST distinguishes patients in ICU from healthy adults
ERR1090788	MGYA00019072	https://www.ebi.ac.uk/metagenomics/api/v1/analyses/MGYA00019072/file/ERR1090788_FASTQ_otu.tsv	Root-Host_associated-Human	Used in FEAST study: FEAST distinguishes patients in ICU from healthy adults
ERR1077865	MGYA00017266	https://www.ebi.ac.uk/metagenomics/api/v1/analyses/MGYA00017266/file/ERR1077865_FASTQ_otu.tsv	Root-Host_associated-Human	Used in FEAST study: FEAST distinguishes patients in ICU from healthy adults
ERR1077417	MGYA00014357	https://www.ebi.ac.uk/metagenomics/api/v1/analyses/MGYA00014357/file/ERR1077417_FASTQ_otu.tsv	Root-Host_associated-Human	Used in FEAST study: FEAST distinguishes patients in ICU from healthy adults
ERR1091469	MGYA00017835	https://www.ebi.ac.uk/metagenomics/api/v1/analyses/MGYA00017835/file/ERR1091469_FASTQ_otu.tsv	Root-Host_associated-Human	Used in FEAST study: FEAST distinguishes patients in ICU from healthy adults
ERR1076051	MGYA00019139	https://www.ebi.ac.uk/metagenomics/api/v1/analyses/MGYA00019139/file/ERR1076051_FASTQ_otu.tsv	Root-Host_associated-Human	Used in FEAST study: FEAST distinguishes patients in ICU from healthy adults
ERR1077611	MGYA00018130	https://www.ebi.ac.uk/metagenomics/api/v1/analyses/MGYA00018130/file/ERR1077611_FASTQ_otu.tsv	Root-Host_associated-Human	Used in FEAST study: FEAST distinguishes patients in ICU from healthy adults
ERR1090229	MGYA00014694	https://www.ebi.ac.uk/metagenomics/api/v1/analyses/MGYA00014694/file/ERR1090229_FASTQ_otu.tsv	Root-Host_associated-Human	Used in FEAST study: FEAST distinguishes patients in ICU from healthy adults
ERR1075144	MGYA00014617	https://www.ebi.ac.uk/metagenomics/api/v1/analyses/MGYA00014617/file/ERR1075144_FASTQ_otu.tsv	Root-Host_associated-Human	Used in FEAST study: FEAST distinguishes patients in ICU from healthy adults
ERR1160602	MGYA00021093	https://www.ebi.ac.uk/metagenomics/api/v1/analyses/MGYA00021093/file/ERR1160602_FASTQ_otu.tsv	Root-Host_associated-Human	Used in FEAST study: FEAST distinguishes patients in ICU from healthy adults
ERR1077270	MGYA00015257	https://www.ebi.ac.uk/metagenomics/api/v1/analyses/MGYA00015257/file/ERR1077270_FASTQ_otu.tsv	Root-Host_associated-Human	Used in FEAST study: FEAST distinguishes patients in ICU from healthy adults
ERR1090648	MGYA00018904	https://www.ebi.ac.uk/metagenomics/api/v1/analyses/MGYA00018904/file/ERR1090648_FASTQ_otu.tsv	Root-Host_associated-Human	Used in FEAST study: FEAST distinguishes patients in ICU from healthy adults
ERR1091008	MGYA00019839	https://www.ebi.ac.uk/metagenomics/api/v1/analyses/MGYA00019839/file/ERR1091008_FASTQ_otu.tsv	Root-Host_associated-Human	Used in FEAST study: FEAST distinguishes patients in ICU from healthy adults
ERR1076842	MGYA00017756	https://www.ebi.ac.uk/metagenomics/api/v1/analyses/MGYA00017756/file/ERR1076842_FASTQ_otu.tsv	Root-Host_associated-Human	Used in FEAST study: FEAST distinguishes patients in ICU from healthy adults
ERR1079930	MGYA00018204	https://www.ebi.ac.uk/metagenomics/api/v1/analyses/MGYA00018204/file/ERR1079930_FASTQ_otu.tsv	Root-Host_associated-Human	Used in FEAST study: FEAST distinguishes patients in ICU from healthy adults
ERR1075957	MGYA00018766	https://www.ebi.ac.uk/metagenomics/api/v1/analyses/MGYA00018766/file/ERR1075957_FASTQ_otu.tsv	Root-Host_associated-Human	Used in FEAST study: FEAST distinguishes patients in ICU from healthy adults
ERR1075525	MGYA00013720	https://www.ebi.ac.uk/metagenomics/api/v1/analyses/MGYA00013720/file/ERR1075525_FASTQ_otu.tsv	Root-Host_associated-Human	Used in FEAST study: FEAST distinguishes patients in ICU from healthy adults
ERR1089851	MGYA00017288	https://www.ebi.ac.uk/metagenomics/api/v1/analyses/MGYA00017288/file/ERR1089851_FASTQ_otu.tsv	Root-Host_associated-Human	Used in FEAST study: FEAST distinguishes patients in ICU from healthy adults
ERR1075282	MGYA00020092	https://www.ebi.ac.uk/metagenomics/api/v1/analyses/MGYA00020092/file/ERR1075282_FASTQ_otu.tsv	Root-Host_associated-Human	Used in FEAST study: FEAST distinguishes patients in ICU from healthy adults
ERR1074365	MGYA00015141	https://www.ebi.ac.uk/metagenomics/api/v1/analyses/MGYA00015141/file/ERR1074365_FASTQ_otu.tsv	Root-Host_associated-Human	Used in FEAST study: FEAST distinguishes patients in ICU from healthy adults
ERR1074861	MGYA00020563	https://www.ebi.ac.uk/metagenomics/api/v1/analyses/MGYA00020563/file/ERR1074861_FASTQ_otu.tsv	Root-Host_associated-Human	Used in FEAST study: FEAST distinguishes patients in ICU from healthy adults
ERR1074413	MGYA00014031	https://www.ebi.ac.uk/metagenomics/api/v1/analyses/MGYA00014031/file/ERR1074413_FASTQ_otu.tsv	Root-Host_associated-Human	Used in FEAST study: FEAST distinguishes patients in ICU from healthy adults
ERR1075986	MGYA00013101	https://www.ebi.ac.uk/metagenomics/api/v1/analyses/MGYA00013101/file/ERR1075986_FASTQ_otu.tsv	Root-Host_associated-Human	Used in FEAST study: FEAST distinguishes patients in ICU from healthy adults
ERR1160515	MGYA00017687	https://www.ebi.ac.uk/metagenomics/api/v1/analyses/MGYA00017687/file/ERR1160515_FASTQ_otu.tsv	Root-Host_associated-Human	Used in FEAST study: FEAST distinguishes patients in ICU from healthy adults
ERR1075253	MGYA00017892	https://www.ebi.ac.uk/metagenomics/api/v1/analyses/MGYA00017892/file/ERR1075253_FASTQ_otu.tsv	Root-Host_associated-Human	Used in FEAST study: FEAST distinguishes patients in ICU from healthy adults
ERR1089880	MGYA00013545	https://www.ebi.ac.uk/metagenomics/api/v1/analyses/MGYA00013545/file/ERR1089880_FASTQ_otu.tsv	Root-Host_associated-Human	Used in FEAST study: FEAST distinguishes patients in ICU from healthy adults
ERR1076893	MGYA00012837	https://www.ebi.ac.uk/metagenomics/api/v1/analyses/MGYA00012837/file/ERR1076893_FASTQ_otu.tsv	Root-Host_associated-Human	Used in FEAST study: FEAST distinguishes patients in ICU from healthy adults
ERR1090699	MGYA00016035	https://www.ebi.ac.uk/metagenomics/api/v1/analyses/MGYA00016035/file/ERR1090699_FASTQ_otu.tsv	Root-Host_associated-Human	Used in FEAST study: FEAST distinguishes patients in ICU from healthy adults
ERR1077506	MGYA00020208	https://www.ebi.ac.uk/metagenomics/api/v1/analyses/MGYA00020208/file/ERR1077506_FASTQ_otu.tsv	Root-Host_associated-Human	Used in FEAST study: FEAST distinguishes patients in ICU from healthy adults
ERR1077974	MGYA00014227	https://www.ebi.ac.uk/metagenomics/api/v1/analyses/MGYA00014227/file/ERR1077974_FASTQ_otu.tsv	Root-Host_associated-Human	Used in FEAST study: FEAST distinguishes patients in ICU from healthy adults
ERR1075195	MGYA00019187	https://www.ebi.ac.uk/metagenomics/api/v1/analyses/MGYA00019187/file/ERR1075195_FASTQ_otu.tsv	Root-Host_associated-Human	Used in FEAST study: FEAST distinguishes patients in ICU from healthy adults
ERR1089734	MGYA00019177	https://www.ebi.ac.uk/metagenomics/api/v1/analyses/MGYA00019177/file/ERR1089734_FASTQ_otu.tsv	Root-Host_associated-Human	Used in FEAST study: FEAST distinguishes patients in ICU from healthy adults
ERR1075632	MGYA00020538	https://www.ebi.ac.uk/metagenomics/api/v1/analyses/MGYA00020538/file/ERR1075632_FASTQ_otu.tsv	Root-Host_associated-Human	Used in FEAST study: FEAST distinguishes patients in ICU from healthy adults
ERR1078015	MGYA00016986	https://www.ebi.ac.uk/metagenomics/api/v1/analyses/MGYA00016986/file/ERR1078015_FASTQ_otu.tsv	Root-Host_associated-Human	Used in FEAST study: FEAST distinguishes patients in ICU from healthy adults
ERR1074072	MGYA00016039	https://www.ebi.ac.uk/metagenomics/api/v1/analyses/MGYA00016039/file/ERR1074072_FASTQ_otu.tsv	Root-Host_associated-Human	Used in FEAST study: FEAST distinguishes patients in ICU from healthy adults
ERR1072639	MGYA00015046	https://www.ebi.ac.uk/metagenomics/api/v1/analyses/MGYA00015046/file/ERR1072639_FASTQ_otu.tsv	Root-Host_associated-Human	Used in FEAST study: FEAST distinguishes patients in ICU from healthy adults
ERR1077167	MGYA00018706	https://www.ebi.ac.uk/metagenomics/api/v1/analyses/MGYA00018706/file/ERR1077167_FASTQ_otu.tsv	Root-Host_associated-Human	Used in FEAST study: FEAST distinguishes patients in ICU from healthy adults
ERR1076727	MGYA00013729	https://www.ebi.ac.uk/metagenomics/api/v1/analyses/MGYA00013729/file/ERR1076727_FASTQ_otu.tsv	Root-Host_associated-Human	Used in FEAST study: FEAST distinguishes patients in ICU from healthy adults
ERR1073079	MGYA00014432	https://www.ebi.ac.uk/metagenomics/api/v1/analyses/MGYA00014432/file/ERR1073079_FASTQ_otu.tsv	Root-Host_associated-Human	Used in FEAST study: FEAST distinguishes patients in ICU from healthy adults
ERR1091181	MGYA00014647	https://www.ebi.ac.uk/metagenomics/api/v1/analyses/MGYA00014647/file/ERR1091181_FASTQ_otu.tsv	Root-Host_associated-Human	Used in FEAST study: FEAST distinguishes patients in ICU from healthy adults
ERR1073540	MGYA00013513	https://www.ebi.ac.uk/metagenomics/api/v1/analyses/MGYA00013513/file/ERR1073540_FASTQ_otu.tsv	Root-Host_associated-Human	Used in FEAST study: FEAST distinguishes patients in ICU from healthy adults
ERR1073932	MGYA00019257	https://www.ebi.ac.uk/metagenomics/api/v1/analyses/MGYA00019257/file/ERR1073932_FASTQ_otu.tsv	Root-Host_associated-Human	Used in FEAST study: FEAST distinguishes patients in ICU from healthy adults
ERR1091626	MGYA00020419	https://www.ebi.ac.uk/metagenomics/api/v1/analyses/MGYA00020419/file/ERR1091626_FASTQ_otu.tsv	Root-Host_associated-Human	Used in FEAST study: FEAST distinguishes patients in ICU from healthy adults
ERR1090066	MGYA00020402	https://www.ebi.ac.uk/metagenomics/api/v1/analyses/MGYA00020402/file/ERR1090066_FASTQ_otu.tsv	Root-Host_associated-Human	Used in FEAST study: FEAST distinguishes patients in ICU from healthy adults
ERR1080293	MGYA00015670	https://www.ebi.ac.uk/metagenomics/api/v1/analyses/MGYA00015670/file/ERR1080293_FASTQ_otu.tsv	Root-Host_associated-Human	Used in FEAST study: FEAST distinguishes patients in ICU from healthy adults
ERR1090407	MGYA00013083	https://www.ebi.ac.uk/metagenomics/api/v1/analyses/MGYA00013083/file/ERR1090407_FASTQ_otu.tsv	Root-Host_associated-Human	Used in FEAST study: FEAST distinguishes patients in ICU from healthy adults
ERR1090875	MGYA00013802	https://www.ebi.ac.uk/metagenomics/api/v1/analyses/MGYA00013802/file/ERR1090875_FASTQ_otu.tsv	Root-Host_associated-Human	Used in FEAST study: FEAST distinguishes patients in ICU from healthy adults
ERR1072761	MGYA00017506	https://www.ebi.ac.uk/metagenomics/api/v1/analyses/MGYA00017506/file/ERR1072761_FASTQ_otu.tsv	Root-Host_associated-Human	Used in FEAST study: FEAST distinguishes patients in ICU from healthy adults
ERR1073686	MGYA00017068	https://www.ebi.ac.uk/metagenomics/api/v1/analyses/MGYA00017068/file/ERR1073686_FASTQ_otu.tsv	Root-Host_associated-Human	Used in FEAST study: FEAST distinguishes patients in ICU from healthy adults
ERR1073121	MGYA00019117	https://www.ebi.ac.uk/metagenomics/api/v1/analyses/MGYA00019117/file/ERR1073121_FASTQ_otu.tsv	Root-Host_associated-Human	Used in FEAST study: FEAST distinguishes patients in ICU from healthy adults
ERR1091247	MGYA00015951	https://www.ebi.ac.uk/metagenomics/api/v1/analyses/MGYA00015951/file/ERR1091247_FASTQ_otu.tsv	Root-Host_associated-Human	Used in FEAST study: FEAST distinguishes patients in ICU from healthy adults
ERR1080155	MGYA00017053	https://www.ebi.ac.uk/metagenomics/api/v1/analyses/MGYA00017053/file/ERR1080155_FASTQ_otu.tsv	Root-Host_associated-Human	Used in FEAST study: FEAST distinguishes patients in ICU from healthy adults
ERR1080184	MGYA00014783	https://www.ebi.ac.uk/metagenomics/api/v1/analyses/MGYA00014783/file/ERR1080184_FASTQ_otu.tsv	Root-Host_associated-Human	Used in FEAST study: FEAST distinguishes patients in ICU from healthy adults
ERR1091531	MGYA00013074	https://www.ebi.ac.uk/metagenomics/api/v1/analyses/MGYA00013074/file/ERR1091531_FASTQ_otu.tsv	Root-Host_associated-Human	Used in FEAST study: FEAST distinguishes patients in ICU from healthy adults
ERR1073657	MGYA00014757	https://www.ebi.ac.uk/metagenomics/api/v1/analyses/MGYA00014757/file/ERR1073657_FASTQ_otu.tsv	Root-Host_associated-Human	Used in FEAST study: FEAST distinguishes patients in ICU from healthy adults
ERR1091296	MGYA00019359	https://www.ebi.ac.uk/metagenomics/api/v1/analyses/MGYA00019359/file/ERR1091296_FASTQ_otu.tsv	Root-Host_associated-Human	Used in FEAST study: FEAST distinguishes patients in ICU from healthy adults
ERR1077749	MGYA00016355	https://www.ebi.ac.uk/metagenomics/api/v1/analyses/MGYA00016355/file/ERR1077749_FASTQ_otu.tsv	Root-Host_associated-Human	Used in FEAST study: FEAST distinguishes patients in ICU from healthy adults
ERR1090371	MGYA00018911	https://www.ebi.ac.uk/metagenomics/api/v1/analyses/MGYA00018911/file/ERR1090371_FASTQ_otu.tsv	Root-Host_associated-Human	Used in FEAST study: FEAST distinguishes patients in ICU from healthy adults
ERR1089909	MGYA00016878	https://www.ebi.ac.uk/metagenomics/api/v1/analyses/MGYA00016878/file/ERR1089909_FASTQ_otu.tsv	Root-Host_associated-Human	Used in FEAST study: FEAST distinguishes patients in ICU from healthy adults
ERR1080242	MGYA00020225	https://www.ebi.ac.uk/metagenomics/api/v1/analyses/MGYA00020225/file/ERR1080242_FASTQ_otu.tsv	Root-Host_associated-Human	Used in FEAST study: FEAST distinguishes patients in ICU from healthy adults
ERR1072804	MGYA00015510	https://www.ebi.ac.uk/metagenomics/api/v1/analyses/MGYA00015510/file/ERR1072804_FASTQ_otu.tsv	Root-Host_associated-Human	Used in FEAST study: FEAST distinguishes patients in ICU from healthy adults
ERR1077328	MGYA00012888	https://www.ebi.ac.uk/metagenomics/api/v1/analyses/MGYA00012888/file/ERR1077328_FASTQ_otu.tsv	Root-Host_associated-Human	Used in FEAST study: FEAST distinguishes patients in ICU from healthy adults
ERR1090710	MGYA00015705	https://www.ebi.ac.uk/metagenomics/api/v1/analyses/MGYA00015705/file/ERR1090710_FASTQ_otu.tsv	Root-Host_associated-Human	Used in FEAST study: FEAST distinguishes patients in ICU from healthy adults
ERR1091150	MGYA00016971	https://www.ebi.ac.uk/metagenomics/api/v1/analyses/MGYA00016971/file/ERR1091150_FASTQ_otu.tsv	Root-Host_associated-Human	Used in FEAST study: FEAST distinguishes patients in ICU from healthy adults
ERR1073236	MGYA00017111	https://www.ebi.ac.uk/metagenomics/api/v1/analyses/MGYA00017111/file/ERR1073236_FASTQ_otu.tsv	Root-Host_associated-Human	Used in FEAST study: FEAST distinguishes patients in ICU from healthy adults
ERR1073591	MGYA00013179	https://www.ebi.ac.uk/metagenomics/api/v1/analyses/MGYA00013179/file/ERR1073591_FASTQ_otu.tsv	Root-Host_associated-Human	Used in FEAST study: FEAST distinguishes patients in ICU from healthy adults
ERR1074778	MGYA00015311	https://www.ebi.ac.uk/metagenomics/api/v1/analyses/MGYA00015311/file/ERR1074778_FASTQ_otu.tsv	Root-Host_associated-Human	Used in FEAST study: FEAST distinguishes patients in ICU from healthy adults
ERR1089799	MGYA00020638	https://www.ebi.ac.uk/metagenomics/api/v1/analyses/MGYA00020638/file/ERR1089799_FASTQ_otu.tsv	Root-Host_associated-Human	Used in FEAST study: FEAST distinguishes patients in ICU from healthy adults
ERR1075138	MGYA00018334	https://www.ebi.ac.uk/metagenomics/api/v1/analyses/MGYA00018334/file/ERR1075138_FASTQ_otu.tsv	Root-Host_associated-Human	Used in FEAST study: FEAST distinguishes patients in ICU from healthy adults
ERR1091867	MGYA00013649	https://www.ebi.ac.uk/metagenomics/api/v1/analyses/MGYA00013649/file/ERR1091867_FASTQ_otu.tsv	Root-Host_associated-Human	Used in FEAST study: FEAST distinguishes patients in ICU from healthy adults
ERR1091415	MGYA00013426	https://www.ebi.ac.uk/metagenomics/api/v1/analyses/MGYA00013426/file/ERR1091415_FASTQ_otu.tsv	Root-Host_associated-Human	Used in FEAST study: FEAST distinguishes patients in ICU from healthy adults
ERR1073773	MGYA00015470	https://www.ebi.ac.uk/metagenomics/api/v1/analyses/MGYA00015470/file/ERR1073773_FASTQ_otu.tsv	Root-Host_associated-Human	Used in FEAST study: FEAST distinguishes patients in ICU from healthy adults
ERR1090980	MGYA00016931	https://www.ebi.ac.uk/metagenomics/api/v1/analyses/MGYA00016931/file/ERR1090980_FASTQ_otu.tsv	Root-Host_associated-Human	Used in FEAST study: FEAST distinguishes patients in ICU from healthy adults
ERR1090255	MGYA00020280	https://www.ebi.ac.uk/metagenomics/api/v1/analyses/MGYA00020280/file/ERR1090255_FASTQ_otu.tsv	Root-Host_associated-Human	Used in FEAST study: FEAST distinguishes patients in ICU from healthy adults
ERR1080366	MGYA00013594	https://www.ebi.ac.uk/metagenomics/api/v1/analyses/MGYA00013594/file/ERR1080366_FASTQ_otu.tsv	Root-Host_associated-Human	Used in FEAST study: FEAST distinguishes patients in ICU from healthy adults
ERR1075559	MGYA00016870	https://www.ebi.ac.uk/metagenomics/api/v1/analyses/MGYA00016870/file/ERR1075559_FASTQ_otu.tsv	Root-Host_associated-Human	Used in FEAST study: FEAST distinguishes patients in ICU from healthy adults
ERR1074319	MGYA00019146	https://www.ebi.ac.uk/metagenomics/api/v1/analyses/MGYA00019146/file/ERR1074319_FASTQ_otu.tsv	Root-Host_associated-Human	Used in FEAST study: FEAST distinguishes patients in ICU from healthy adults
ERR1090193	MGYA00013634	https://www.ebi.ac.uk/metagenomics/api/v1/analyses/MGYA00013634/file/ERR1090193_FASTQ_otu.tsv	Root-Host_associated-Human	Used in FEAST study: FEAST distinguishes patients in ICU from healthy adults
ERR1072920	MGYA00013831	https://www.ebi.ac.uk/metagenomics/api/v1/analyses/MGYA00013831/file/ERR1072920_FASTQ_otu.tsv	Root-Host_associated-Human	Used in FEAST study: FEAST distinguishes patients in ICU from healthy adults
ERR1090634	MGYA00017663	https://www.ebi.ac.uk/metagenomics/api/v1/analyses/MGYA00017663/file/ERR1090634_FASTQ_otu.tsv	Root-Host_associated-Human	Used in FEAST study: FEAST distinguishes patients in ICU from healthy adults
ERR1091074	MGYA00015551	https://www.ebi.ac.uk/metagenomics/api/v1/analyses/MGYA00015551/file/ERR1091074_FASTQ_otu.tsv	Root-Host_associated-Human	Used in FEAST study: FEAST distinguishes patients in ICU from healthy adults
ERR1073312	MGYA00016498	https://www.ebi.ac.uk/metagenomics/api/v1/analyses/MGYA00016498/file/ERR1073312_FASTQ_otu.tsv	Root-Host_associated-Human	Used in FEAST study: FEAST distinguishes patients in ICU from healthy adults
ERR1073816	MGYA00019451	https://www.ebi.ac.uk/metagenomics/api/v1/analyses/MGYA00019451/file/ERR1073816_FASTQ_otu.tsv	Root-Host_associated-Human	Used in FEAST study: FEAST distinguishes patients in ICU from healthy adults
ERR1073464	MGYA00014109	https://www.ebi.ac.uk/metagenomics/api/v1/analyses/MGYA00014109/file/ERR1073464_FASTQ_otu.tsv	Root-Host_associated-Human	Used in FEAST study: FEAST distinguishes patients in ICU from healthy adults
ERR1091702	MGYA00017984	https://www.ebi.ac.uk/metagenomics/api/v1/analyses/MGYA00017984/file/ERR1091702_FASTQ_otu.tsv	Root-Host_associated-Human	Used in FEAST study: FEAST distinguishes patients in ICU from healthy adults
ERR1090142	MGYA00019362	https://www.ebi.ac.uk/metagenomics/api/v1/analyses/MGYA00019362/file/ERR1090142_FASTQ_otu.tsv	Root-Host_associated-Human	Used in FEAST study: FEAST distinguishes patients in ICU from healthy adults
ERR1077908	MGYA00019379	https://www.ebi.ac.uk/metagenomics/api/v1/analyses/MGYA00019379/file/ERR1077908_FASTQ_otu.tsv	Root-Host_associated-Human	Used in FEAST study: FEAST distinguishes patients in ICU from healthy adults
ERR1075588	MGYA00020511	https://www.ebi.ac.uk/metagenomics/api/v1/analyses/MGYA00020511/file/ERR1075588_FASTQ_otu.tsv	Root-Host_associated-Human	Used in FEAST study: FEAST distinguishes patients in ICU from healthy adults
ERR1080410	MGYA00013013	https://www.ebi.ac.uk/metagenomics/api/v1/analyses/MGYA00013013/file/ERR1080410_FASTQ_otu.tsv	Root-Host_associated-Human	Used in FEAST study: FEAST distinguishes patients in ICU from healthy adults
ERR1160569	MGYA00020763	https://www.ebi.ac.uk/metagenomics/api/v1/analyses/MGYA00020763/file/ERR1160569_FASTQ_otu.tsv	Root-Host_associated-Human	Used in FEAST study: FEAST distinguishes patients in ICU from healthy adults
ERR1090951	MGYA00015932	https://www.ebi.ac.uk/metagenomics/api/v1/analyses/MGYA00015932/file/ERR1090951_FASTQ_otu.tsv	Root-Host_associated-Human	Used in FEAST study: FEAST distinguishes patients in ICU from healthy adults
ERR1090523	MGYA00015500	https://www.ebi.ac.uk/metagenomics/api/v1/analyses/MGYA00015500/file/ERR1090523_FASTQ_otu.tsv	Root-Host_associated-Human	Used in FEAST study: FEAST distinguishes patients in ICU from healthy adults
ERR1072645	MGYA00019041	https://www.ebi.ac.uk/metagenomics/api/v1/analyses/MGYA00019041/file/ERR1072645_FASTQ_otu.tsv	Root-Host_associated-Human	Used in FEAST study: FEAST distinguishes patients in ICU from healthy adults
ERR1090284	MGYA00014969	https://www.ebi.ac.uk/metagenomics/api/v1/analyses/MGYA00014969/file/ERR1090284_FASTQ_otu.tsv	Root-Host_associated-Human	Used in FEAST study: FEAST distinguishes patients in ICU from healthy adults
ERR1073005	MGYA00020950	https://www.ebi.ac.uk/metagenomics/api/v1/analyses/MGYA00020950/file/ERR1073005_FASTQ_otu.tsv	Root-Host_associated-Human	Used in FEAST study: FEAST distinguishes patients in ICU from healthy adults
ERR1091363	MGYA00017056	https://www.ebi.ac.uk/metagenomics/api/v1/analyses/MGYA00017056/file/ERR1091363_FASTQ_otu.tsv	Root-Host_associated-Human	Used in FEAST study: FEAST distinguishes patients in ICU from healthy adults
ERR1080071	MGYA00016273	https://www.ebi.ac.uk/metagenomics/api/v1/analyses/MGYA00016273/file/ERR1080071_FASTQ_otu.tsv	Root-Host_associated-Human	Used in FEAST study: FEAST distinguishes patients in ICU from healthy adults
ERR1089748	MGYA00015778	https://www.ebi.ac.uk/metagenomics/api/v1/analyses/MGYA00015778/file/ERR1089748_FASTQ_otu.tsv	Root-Host_associated-Human	Used in FEAST study: FEAST distinguishes patients in ICU from healthy adults
ERR1078069	MGYA00013260	https://www.ebi.ac.uk/metagenomics/api/v1/analyses/MGYA00013260/file/ERR1078069_FASTQ_otu.tsv	Root-Host_associated-Human	Used in FEAST study: FEAST distinguishes patients in ICU from healthy adults
ERR1074537	MGYA00020923	https://www.ebi.ac.uk/metagenomics/api/v1/analyses/MGYA00020923/file/ERR1074537_FASTQ_otu.tsv	Root-Host_associated-Human	Used in FEAST study: FEAST distinguishes patients in ICU from healthy adults
ERR1074290	MGYA00019601	https://www.ebi.ac.uk/metagenomics/api/v1/analyses/MGYA00019601/file/ERR1074290_FASTQ_otu.tsv	Root-Host_associated-Human	Used in FEAST study: FEAST distinguishes patients in ICU from healthy adults
ERR1075377	MGYA00019163	https://www.ebi.ac.uk/metagenomics/api/v1/analyses/MGYA00019163/file/ERR1075377_FASTQ_otu.tsv	Root-Host_associated-Human	Used in FEAST study: FEAST distinguishes patients in ICU from healthy adults
ERR1160396	MGYA00020079	https://www.ebi.ac.uk/metagenomics/api/v1/analyses/MGYA00020079/file/ERR1160396_FASTQ_otu.tsv	Root-Host_associated-Human	Used in FEAST study: FEAST distinguishes patients in ICU from healthy adults
ERR1160843	MGYA00015322	https://www.ebi.ac.uk/metagenomics/api/v1/analyses/MGYA00015322/file/ERR1160843_FASTQ_otu.tsv	Root-Host_associated-Human	Used in FEAST study: FEAST distinguishes patients in ICU from healthy adults
ERR1160431	MGYA00017098	https://www.ebi.ac.uk/metagenomics/api/v1/analyses/MGYA00017098/file/ERR1160431_FASTQ_otu.tsv	Root-Host_associated-Human	Used in FEAST study: FEAST distinguishes patients in ICU from healthy adults
ERR1077850	MGYA00012890	https://www.ebi.ac.uk/metagenomics/api/v1/analyses/MGYA00012890/file/ERR1077850_FASTQ_otu.tsv	Root-Host_associated-Human	Used in FEAST study: FEAST distinguishes patients in ICU from healthy adults
ERR1077422	MGYA00018619	https://www.ebi.ac.uk/metagenomics/api/v1/analyses/MGYA00018619/file/ERR1077422_FASTQ_otu.tsv	Root-Host_associated-Human	Used in FEAST study: FEAST distinguishes patients in ICU from healthy adults
ERR1077385	MGYA00013791	https://www.ebi.ac.uk/metagenomics/api/v1/analyses/MGYA00013791/file/ERR1077385_FASTQ_otu.tsv	Root-Host_associated-Human	Used in FEAST study: FEAST distinguishes patients in ICU from healthy adults
ERR1075716	MGYA00013584	https://www.ebi.ac.uk/metagenomics/api/v1/analyses/MGYA00013584/file/ERR1075716_FASTQ_otu.tsv	Root-Host_associated-Human	Used in FEAST study: FEAST distinguishes patients in ICU from healthy adults
ERR1080129	MGYA00013938	https://www.ebi.ac.uk/metagenomics/api/v1/analyses/MGYA00013938/file/ERR1080129_FASTQ_otu.tsv	Root-Host_associated-Human	Used in FEAST study: FEAST distinguishes patients in ICU from healthy adults
ERR1078131	MGYA00015601	https://www.ebi.ac.uk/metagenomics/api/v1/analyses/MGYA00015601/file/ERR1078131_FASTQ_otu.tsv	Root-Host_associated-Human	Used in FEAST study: FEAST distinguishes patients in ICU from healthy adults
ERR1074156	MGYA00014743	https://www.ebi.ac.uk/metagenomics/api/v1/analyses/MGYA00014743/file/ERR1074156_FASTQ_otu.tsv	Root-Host_associated-Human	Used in FEAST study: FEAST distinguishes patients in ICU from healthy adults
ERR1078696	MGYA00014296	https://www.ebi.ac.uk/metagenomics/api/v1/analyses/MGYA00014296/file/ERR1078696_FASTQ_otu.tsv	Root-Host_associated-Human	Used in FEAST study: FEAST distinguishes patients in ICU from healthy adults
ERR1090809	MGYA00018352	https://www.ebi.ac.uk/metagenomics/api/v1/analyses/MGYA00018352/file/ERR1090809_FASTQ_otu.tsv	Root-Host_associated-Human	Used in FEAST study: FEAST distinguishes patients in ICU from healthy adults
ERR1077043	MGYA00017149	https://www.ebi.ac.uk/metagenomics/api/v1/analyses/MGYA00017149/file/ERR1077043_FASTQ_otu.tsv	Root-Host_associated-Human	Used in FEAST study: FEAST distinguishes patients in ICU from healthy adults
ERR1077092	MGYA00020775	https://www.ebi.ac.uk/metagenomics/api/v1/analyses/MGYA00020775/file/ERR1077092_FASTQ_otu.tsv	Root-Host_associated-Human	Used in FEAST study: FEAST distinguishes patients in ICU from healthy adults
ERR1077735	MGYA00020024	https://www.ebi.ac.uk/metagenomics/api/v1/analyses/MGYA00020024/file/ERR1077735_FASTQ_otu.tsv	Root-Host_associated-Human	Used in FEAST study: FEAST distinguishes patients in ICU from healthy adults
ERR1074187	MGYA00020524	https://www.ebi.ac.uk/metagenomics/api/v1/analyses/MGYA00020524/file/ERR1074187_FASTQ_otu.tsv	Root-Host_associated-Human	Used in FEAST study: FEAST distinguishes patients in ICU from healthy adults
ERR1074620	MGYA00017766	https://www.ebi.ac.uk/metagenomics/api/v1/analyses/MGYA00017766/file/ERR1074620_FASTQ_otu.tsv	Root-Host_associated-Human	Used in FEAST study: FEAST distinguishes patients in ICU from healthy adults
ERR1160726	MGYA00018102	https://www.ebi.ac.uk/metagenomics/api/v1/analyses/MGYA00018102/file/ERR1160726_FASTQ_otu.tsv	Root-Host_associated-Human	Used in FEAST study: FEAST distinguishes patients in ICU from healthy adults
ERR1075060	MGYA00015900	https://www.ebi.ac.uk/metagenomics/api/v1/analyses/MGYA00015900/file/ERR1075060_FASTQ_otu.tsv	Root-Host_associated-Human	Used in FEAST study: FEAST distinguishes patients in ICU from healthy adults
ERR1077881	MGYA00018662	https://www.ebi.ac.uk/metagenomics/api/v1/analyses/MGYA00018662/file/ERR1077881_FASTQ_otu.tsv	Root-Host_associated-Human	Used in FEAST study: FEAST distinguishes patients in ICU from healthy adults
ERR1072878	MGYA00020873	https://www.ebi.ac.uk/metagenomics/api/v1/analyses/MGYA00020873/file/ERR1072878_FASTQ_otu.tsv	Root-Host_associated-Human	Used in FEAST study: FEAST distinguishes patients in ICU from healthy adults
ERR1077354	MGYA00016008	https://www.ebi.ac.uk/metagenomics/api/v1/analyses/MGYA00016008/file/ERR1077354_FASTQ_otu.tsv	Root-Host_associated-Human	Used in FEAST study: FEAST distinguishes patients in ICU from healthy adults
ERR1076966	MGYA00016751	https://www.ebi.ac.uk/metagenomics/api/v1/analyses/MGYA00016751/file/ERR1076966_FASTQ_otu.tsv	Root-Host_associated-Human	Used in FEAST study: FEAST distinguishes patients in ICU from healthy adults
ERR1160347	MGYA00020345	https://www.ebi.ac.uk/metagenomics/api/v1/analyses/MGYA00020345/file/ERR1160347_FASTQ_otu.tsv	Root-Host_associated-Human	Used in FEAST study: FEAST distinguishes patients in ICU from healthy adults
ERR1089975	MGYA00015858	https://www.ebi.ac.uk/metagenomics/api/v1/analyses/MGYA00015858/file/ERR1089975_FASTQ_otu.tsv	Root-Host_associated-Human	Used in FEAST study: FEAST distinguishes patients in ICU from healthy adults
ERR1075401	MGYA00019751	https://www.ebi.ac.uk/metagenomics/api/v1/analyses/MGYA00019751/file/ERR1075401_FASTQ_otu.tsv	Root-Host_associated-Human	Used in FEAST study: FEAST distinguishes patients in ICU from healthy adults
ERR1075873	MGYA00015739	https://www.ebi.ac.uk/metagenomics/api/v1/analyses/MGYA00015739/file/ERR1075873_FASTQ_otu.tsv	Root-Host_associated-Human	Used in FEAST study: FEAST distinguishes patients in ICU from healthy adults
ERR1074994	MGYA00014390	https://www.ebi.ac.uk/metagenomics/api/v1/analyses/MGYA00014390/file/ERR1074994_FASTQ_otu.tsv	Root-Host_associated-Human	Used in FEAST study: FEAST distinguishes patients in ICU from healthy adults
ERR1074241	MGYA00016189	https://www.ebi.ac.uk/metagenomics/api/v1/analyses/MGYA00016189/file/ERR1074241_FASTQ_otu.tsv	Root-Host_associated-Human	Used in FEAST study: FEAST distinguishes patients in ICU from healthy adults
ERR1078226	MGYA00020679	https://www.ebi.ac.uk/metagenomics/api/v1/analyses/MGYA00020679/file/ERR1078226_FASTQ_otu.tsv	Root-Host_associated-Human	Used in FEAST study: FEAST distinguishes patients in ICU from healthy adults
ERR1160679	MGYA00013678	https://www.ebi.ac.uk/metagenomics/api/v1/analyses/MGYA00013678/file/ERR1160679_FASTQ_otu.tsv	Root-Host_associated-Human	Used in FEAST study: FEAST distinguishes patients in ICU from healthy adults
ERR1075698	MGYA00013169	https://www.ebi.ac.uk/metagenomics/api/v1/analyses/MGYA00013169/file/ERR1075698_FASTQ_otu.tsv	Root-Host_associated-Human	Used in FEAST study: FEAST distinguishes patients in ICU from healthy adults
ERR1090252	MGYA00020285	https://www.ebi.ac.uk/metagenomics/api/v1/analyses/MGYA00020285/file/ERR1090252_FASTQ_otu.tsv	Root-Host_associated-Human	Used in FEAST study: FEAST distinguishes patients in ICU from healthy adults
ERR1072693	MGYA00016588	https://www.ebi.ac.uk/metagenomics/api/v1/analyses/MGYA00016588/file/ERR1072693_FASTQ_otu.tsv	Root-Host_associated-Human	Used in FEAST study: FEAST distinguishes patients in ICU from healthy adults
ERR1090987	MGYA00016930	https://www.ebi.ac.uk/metagenomics/api/v1/analyses/MGYA00016930/file/ERR1090987_FASTQ_otu.tsv	Root-Host_associated-Human	Used in FEAST study: FEAST distinguishes patients in ICU from healthy adults
ERR1091412	MGYA00013425	https://www.ebi.ac.uk/metagenomics/api/v1/analyses/MGYA00013425/file/ERR1091412_FASTQ_otu.tsv	Root-Host_associated-Human	Used in FEAST study: FEAST distinguishes patients in ICU from healthy adults
ERR1091860	MGYA00013650	https://www.ebi.ac.uk/metagenomics/api/v1/analyses/MGYA00013650/file/ERR1091860_FASTQ_otu.tsv	Root-Host_associated-Human	Used in FEAST study: FEAST distinguishes patients in ICU from healthy adults
ERR1073774	MGYA00015463	https://www.ebi.ac.uk/metagenomics/api/v1/analyses/MGYA00015463/file/ERR1073774_FASTQ_otu.tsv	Root-Host_associated-Human	Used in FEAST study: FEAST distinguishes patients in ICU from healthy adults
ERR1080361	MGYA00013587	https://www.ebi.ac.uk/metagenomics/api/v1/analyses/MGYA00013587/file/ERR1080361_FASTQ_otu.tsv	Root-Host_associated-Human	Used in FEAST study: FEAST distinguishes patients in ICU from healthy adults
ERR1091073	MGYA00015544	https://www.ebi.ac.uk/metagenomics/api/v1/analyses/MGYA00015544/file/ERR1091073_FASTQ_otu.tsv	Root-Host_associated-Human	Used in FEAST study: FEAST distinguishes patients in ICU from healthy adults
ERR1076839	MGYA00014352	https://www.ebi.ac.uk/metagenomics/api/v1/analyses/MGYA00014352/file/ERR1076839_FASTQ_otu.tsv	Root-Host_associated-Human	Used in FEAST study: FEAST distinguishes patients in ICU from healthy adults
ERR1073315	MGYA00016505	https://www.ebi.ac.uk/metagenomics/api/v1/analyses/MGYA00016505/file/ERR1073315_FASTQ_otu.tsv	Root-Host_associated-Human	Used in FEAST study: FEAST distinguishes patients in ICU from healthy adults
ERR1072927	MGYA00013826	https://www.ebi.ac.uk/metagenomics/api/v1/analyses/MGYA00013826/file/ERR1072927_FASTQ_otu.tsv	Root-Host_associated-Human	Used in FEAST study: FEAST distinguishes patients in ICU from healthy adults
ERR1090633	MGYA00017658	https://www.ebi.ac.uk/metagenomics/api/v1/analyses/MGYA00017658/file/ERR1090633_FASTQ_otu.tsv	Root-Host_associated-Human	Used in FEAST study: FEAST distinguishes patients in ICU from healthy adults
ERR1090194	MGYA00013641	https://www.ebi.ac.uk/metagenomics/api/v1/analyses/MGYA00013641/file/ERR1090194_FASTQ_otu.tsv	Root-Host_associated-Human	Used in FEAST study: FEAST distinguishes patients in ICU from healthy adults
ERR1090145	MGYA00019365	https://www.ebi.ac.uk/metagenomics/api/v1/analyses/MGYA00019365/file/ERR1090145_FASTQ_otu.tsv	Root-Host_associated-Human	Used in FEAST study: FEAST distinguishes patients in ICU from healthy adults
ERR1073463	MGYA00014116	https://www.ebi.ac.uk/metagenomics/api/v1/analyses/MGYA00014116/file/ERR1073463_FASTQ_otu.tsv	Root-Host_associated-Human	Used in FEAST study: FEAST distinguishes patients in ICU from healthy adults
ERR1073811	MGYA00019444	https://www.ebi.ac.uk/metagenomics/api/v1/analyses/MGYA00019444/file/ERR1073811_FASTQ_otu.tsv	Root-Host_associated-Human	Used in FEAST study: FEAST distinguishes patients in ICU from healthy adults
ERR1091705	MGYA00017985	https://www.ebi.ac.uk/metagenomics/api/v1/analyses/MGYA00017985/file/ERR1091705_FASTQ_otu.tsv	Root-Host_associated-Human	Used in FEAST study: FEAST distinguishes patients in ICU from healthy adults
ERR1080417	MGYA00013012	https://www.ebi.ac.uk/metagenomics/api/v1/analyses/MGYA00013012/file/ERR1080417_FASTQ_otu.tsv	Root-Host_associated-Human	Used in FEAST study: FEAST distinguishes patients in ICU from healthy adults
ERR1075228	MGYA00013314	https://www.ebi.ac.uk/metagenomics/api/v1/analyses/MGYA00013314/file/ERR1075228_FASTQ_otu.tsv	Root-Host_associated-Human	Used in FEAST study: FEAST distinguishes patients in ICU from healthy adults
ERR1074468	MGYA00018559	https://www.ebi.ac.uk/metagenomics/api/v1/analyses/MGYA00018559/file/ERR1074468_FASTQ_otu.tsv	Root-Host_associated-Human	Used in FEAST study: FEAST distinguishes patients in ICU from healthy adults
ERR1073002	MGYA00017541	https://www.ebi.ac.uk/metagenomics/api/v1/analyses/MGYA00017541/file/ERR1073002_FASTQ_otu.tsv	Root-Host_associated-Human	Used in FEAST study: FEAST distinguishes patients in ICU from healthy adults
ERR1091364	MGYA00017063	https://www.ebi.ac.uk/metagenomics/api/v1/analyses/MGYA00017063/file/ERR1091364_FASTQ_otu.tsv	Root-Host_associated-Human	Used in FEAST study: FEAST distinguishes patients in ICU from healthy adults
ERR1090283	MGYA00018045	https://www.ebi.ac.uk/metagenomics/api/v1/analyses/MGYA00018045/file/ERR1090283_FASTQ_otu.tsv	Root-Host_associated-Human	Used in FEAST study: FEAST distinguishes patients in ICU from healthy adults
ERR1090524	MGYA00015497	https://www.ebi.ac.uk/metagenomics/api/v1/analyses/MGYA00015497/file/ERR1090524_FASTQ_otu.tsv	Root-Host_associated-Human	Used in FEAST study: FEAST distinguishes patients in ICU from healthy adults
ERR1090956	MGYA00014287	https://www.ebi.ac.uk/metagenomics/api/v1/analyses/MGYA00014287/file/ERR1090956_FASTQ_otu.tsv	Root-Host_associated-Human	Used in FEAST study: FEAST distinguishes patients in ICU from healthy adults
ERR1072642	MGYA00019036	https://www.ebi.ac.uk/metagenomics/api/v1/analyses/MGYA00019036/file/ERR1072642_FASTQ_otu.tsv	Root-Host_associated-Human	Used in FEAST study: FEAST distinguishes patients in ICU from healthy adults
ERR1074009	MGYA00012936	https://www.ebi.ac.uk/metagenomics/api/v1/analyses/MGYA00012936/file/ERR1074009_FASTQ_otu.tsv	Root-Host_associated-Human	Used in FEAST study: FEAST distinguishes patients in ICU from healthy adults
ERR1080076	MGYA00016272	https://www.ebi.ac.uk/metagenomics/api/v1/analyses/MGYA00016272/file/ERR1080076_FASTQ_otu.tsv	Root-Host_associated-Human	Used in FEAST study: FEAST distinguishes patients in ICU from healthy adults
ERR1075649	MGYA00015351	https://www.ebi.ac.uk/metagenomics/api/v1/analyses/MGYA00015351/file/ERR1075649_FASTQ_otu.tsv	Root-Host_associated-Human	Used in FEAST study: FEAST distinguishes patients in ICU from healthy adults
ERR1160436	MGYA00017095	https://www.ebi.ac.uk/metagenomics/api/v1/analyses/MGYA00017095/file/ERR1160436_FASTQ_otu.tsv	Root-Host_associated-Human	Used in FEAST study: FEAST distinguishes patients in ICU from healthy adults
ERR1160844	MGYA00015325	https://www.ebi.ac.uk/metagenomics/api/v1/analyses/MGYA00015325/file/ERR1160844_FASTQ_otu.tsv	Root-Host_associated-Human	Used in FEAST study: FEAST distinguishes patients in ICU from healthy adults
ERR1075370	MGYA00019168	https://www.ebi.ac.uk/metagenomics/api/v1/analyses/MGYA00019168/file/ERR1075370_FASTQ_otu.tsv	Root-Host_associated-Human	Used in FEAST study: FEAST distinguishes patients in ICU from healthy adults
ERR1160391	MGYA00020080	https://www.ebi.ac.uk/metagenomics/api/v1/analyses/MGYA00020080/file/ERR1160391_FASTQ_otu.tsv	Root-Host_associated-Human	Used in FEAST study: FEAST distinguishes patients in ICU from healthy adults
ERR1074297	MGYA00019596	https://www.ebi.ac.uk/metagenomics/api/v1/analyses/MGYA00019596/file/ERR1074297_FASTQ_otu.tsv	Root-Host_associated-Human	Used in FEAST study: FEAST distinguishes patients in ICU from healthy adults
ERR1074530	MGYA00020922	https://www.ebi.ac.uk/metagenomics/api/v1/analyses/MGYA00020922/file/ERR1074530_FASTQ_otu.tsv	Root-Host_associated-Human	Used in FEAST study: FEAST distinguishes patients in ICU from healthy adults
ERR1077382	MGYA00013798	https://www.ebi.ac.uk/metagenomics/api/v1/analyses/MGYA00013798/file/ERR1077382_FASTQ_otu.tsv	Root-Host_associated-Human	Used in FEAST study: FEAST distinguishes patients in ICU from healthy adults
ERR1077425	MGYA00018614	https://www.ebi.ac.uk/metagenomics/api/v1/analyses/MGYA00018614/file/ERR1077425_FASTQ_otu.tsv	Root-Host_associated-Human	Used in FEAST study: FEAST distinguishes patients in ICU from healthy adults
ERR1077857	MGYA00013287	https://www.ebi.ac.uk/metagenomics/api/v1/analyses/MGYA00013287/file/ERR1077857_FASTQ_otu.tsv	Root-Host_associated-Human	Used in FEAST study: FEAST distinguishes patients in ICU from healthy adults
ERR1073949	MGYA00017743	https://www.ebi.ac.uk/metagenomics/api/v1/analyses/MGYA00017743/file/ERR1073949_FASTQ_otu.tsv	Root-Host_associated-Human	Used in FEAST study: FEAST distinguishes patients in ICU from healthy adults
ERR1078691	MGYA00014303	https://www.ebi.ac.uk/metagenomics/api/v1/analyses/MGYA00014303/file/ERR1078691_FASTQ_otu.tsv	Root-Host_associated-Human	Used in FEAST study: FEAST distinguishes patients in ICU from healthy adults
ERR1078136	MGYA00015604	https://www.ebi.ac.uk/metagenomics/api/v1/analyses/MGYA00015604/file/ERR1078136_FASTQ_otu.tsv	Root-Host_associated-Human	Used in FEAST study: FEAST distinguishes patients in ICU from healthy adults
ERR1074151	MGYA00014736	https://www.ebi.ac.uk/metagenomics/api/v1/analyses/MGYA00014736/file/ERR1074151_FASTQ_otu.tsv	Root-Host_associated-Human	Used in FEAST study: FEAST distinguishes patients in ICU from healthy adults
ERR1075711	MGYA00013579	https://www.ebi.ac.uk/metagenomics/api/v1/analyses/MGYA00013579/file/ERR1075711_FASTQ_otu.tsv	Root-Host_associated-Human	Used in FEAST study: FEAST distinguishes patients in ICU from healthy adults
ERR1077044	MGYA00017154	https://www.ebi.ac.uk/metagenomics/api/v1/analyses/MGYA00017154/file/ERR1077044_FASTQ_otu.tsv	Root-Host_associated-Human	Used in FEAST study: FEAST distinguishes patients in ICU from healthy adults
ERR1077732	MGYA00020029	https://www.ebi.ac.uk/metagenomics/api/v1/analyses/MGYA00020029/file/ERR1077732_FASTQ_otu.tsv	Root-Host_associated-Human	Used in FEAST study: FEAST distinguishes patients in ICU from healthy adults
ERR1077095	MGYA00020768	https://www.ebi.ac.uk/metagenomics/api/v1/analyses/MGYA00020768/file/ERR1077095_FASTQ_otu.tsv	Root-Host_associated-Human	Used in FEAST study: FEAST distinguishes patients in ICU from healthy adults
ERR1075067	MGYA00015903	https://www.ebi.ac.uk/metagenomics/api/v1/analyses/MGYA00015903/file/ERR1075067_FASTQ_otu.tsv	Root-Host_associated-Human	Used in FEAST study: FEAST distinguishes patients in ICU from healthy adults
ERR1160721	MGYA00018105	https://www.ebi.ac.uk/metagenomics/api/v1/analyses/MGYA00018105/file/ERR1160721_FASTQ_otu.tsv	Root-Host_associated-Human	Used in FEAST study: FEAST distinguishes patients in ICU from healthy adults
ERR1074627	MGYA00017767	https://www.ebi.ac.uk/metagenomics/api/v1/analyses/MGYA00017767/file/ERR1074627_FASTQ_otu.tsv	Root-Host_associated-Human	Used in FEAST study: FEAST distinguishes patients in ICU from healthy adults
ERR1074180	MGYA00020529	https://www.ebi.ac.uk/metagenomics/api/v1/analyses/MGYA00020529/file/ERR1074180_FASTQ_otu.tsv	Root-Host_associated-Human	Used in FEAST study: FEAST distinguishes patients in ICU from healthy adults
ERR1076961	MGYA00016758	https://www.ebi.ac.uk/metagenomics/api/v1/analyses/MGYA00016758/file/ERR1076961_FASTQ_otu.tsv	Root-Host_associated-Human	Used in FEAST study: FEAST distinguishes patients in ICU from healthy adults
ERR1073998	MGYA00014043	https://www.ebi.ac.uk/metagenomics/api/v1/analyses/MGYA00014043/file/ERR1073998_FASTQ_otu.tsv	Root-Host_associated-Human	Used in FEAST study: FEAST distinguishes patients in ICU from healthy adults
ERR1077353	MGYA00016003	https://www.ebi.ac.uk/metagenomics/api/v1/analyses/MGYA00016003/file/ERR1077353_FASTQ_otu.tsv	Root-Host_associated-Human	Used in FEAST study: FEAST distinguishes patients in ICU from healthy adults
ERR1077886	MGYA00018655	https://www.ebi.ac.uk/metagenomics/api/v1/analyses/MGYA00018655/file/ERR1077886_FASTQ_otu.tsv	Root-Host_associated-Human	Used in FEAST study: FEAST distinguishes patients in ICU from healthy adults
ERR1074246	MGYA00016196	https://www.ebi.ac.uk/metagenomics/api/v1/analyses/MGYA00016196/file/ERR1074246_FASTQ_otu.tsv	Root-Host_associated-Human	Used in FEAST study: FEAST distinguishes patients in ICU from healthy adults
ERR1078221	MGYA00020676	https://www.ebi.ac.uk/metagenomics/api/v1/analyses/MGYA00020676/file/ERR1078221_FASTQ_otu.tsv	Root-Host_associated-Human	Used in FEAST study: FEAST distinguishes patients in ICU from healthy adults
ERR1074993	MGYA00014395	https://www.ebi.ac.uk/metagenomics/api/v1/analyses/MGYA00014395/file/ERR1074993_FASTQ_otu.tsv	Root-Host_associated-Human	Used in FEAST study: FEAST distinguishes patients in ICU from healthy adults
ERR1075874	MGYA00015742	https://www.ebi.ac.uk/metagenomics/api/v1/analyses/MGYA00015742/file/ERR1075874_FASTQ_otu.tsv	Root-Host_associated-Human	Used in FEAST study: FEAST distinguishes patients in ICU from healthy adults
ERR1089972	MGYA00015861	https://www.ebi.ac.uk/metagenomics/api/v1/analyses/MGYA00015861/file/ERR1089972_FASTQ_otu.tsv	Root-Host_associated-Human	Used in FEAST study: FEAST distinguishes patients in ICU from healthy adults
ERR1160340	MGYA00020342	https://www.ebi.ac.uk/metagenomics/api/v1/analyses/MGYA00020342/file/ERR1160340_FASTQ_otu.tsv	Root-Host_associated-Human	Used in FEAST study: FEAST distinguishes patients in ICU from healthy adults
ERR1080239	MGYA00017245	https://www.ebi.ac.uk/metagenomics/api/v1/analyses/MGYA00017245/file/ERR1080239_FASTQ_otu.tsv	Root-Host_associated-Human	Used in FEAST study: FEAST distinguishes patients in ICU from healthy adults
ERR1090589	MGYA00014662	https://www.ebi.ac.uk/metagenomics/api/v1/analyses/MGYA00014662/file/ERR1090589_FASTQ_otu.tsv	Root-Host_associated-Human	Used in FEAST study: FEAST distinguishes patients in ICU from healthy adults
ERR1077616	MGYA00018125	https://www.ebi.ac.uk/metagenomics/api/v1/analyses/MGYA00018125/file/ERR1077616_FASTQ_otu.tsv	Root-Host_associated-Human	Used in FEAST study: FEAST distinguishes patients in ICU from healthy adults
ERR1073708	MGYA00020065	https://www.ebi.ac.uk/metagenomics/api/v1/analyses/MGYA00020065/file/ERR1073708_FASTQ_otu.tsv	Root-Host_associated-Human	Used in FEAST study: FEAST distinguishes patients in ICU from healthy adults
ERR1076056	MGYA00019140	https://www.ebi.ac.uk/metagenomics/api/v1/analyses/MGYA00019140/file/ERR1076056_FASTQ_otu.tsv	Root-Host_associated-Human	Used in FEAST study: FEAST distinguishes patients in ICU from healthy adults
ERR1160605	MGYA00020951	https://www.ebi.ac.uk/metagenomics/api/v1/analyses/MGYA00020951/file/ERR1160605_FASTQ_otu.tsv	Root-Host_associated-Human	Used in FEAST study: FEAST distinguishes patients in ICU from healthy adults
ERR1075143	MGYA00014622	https://www.ebi.ac.uk/metagenomics/api/v1/analyses/MGYA00014622/file/ERR1075143_FASTQ_otu.tsv	Root-Host_associated-Human	Used in FEAST study: FEAST distinguishes patients in ICU from healthy adults
ERR1074703	MGYA00015542	https://www.ebi.ac.uk/metagenomics/api/v1/analyses/MGYA00015542/file/ERR1074703_FASTQ_otu.tsv	Root-Host_associated-Human	Used in FEAST study: FEAST distinguishes patients in ICU from healthy adults
ERR1076845	MGYA00017757	https://www.ebi.ac.uk/metagenomics/api/v1/analyses/MGYA00017757/file/ERR1076845_FASTQ_otu.tsv	Root-Host_associated-Human	Used in FEAST study: FEAST distinguishes patients in ICU from healthy adults
ERR1073369	MGYA00013349	https://www.ebi.ac.uk/metagenomics/api/v1/analyses/MGYA00013349/file/ERR1073369_FASTQ_otu.tsv	Root-Host_associated-Human	Used in FEAST study: FEAST distinguishes patients in ICU from healthy adults
ERR1077277	MGYA00015254	https://www.ebi.ac.uk/metagenomics/api/v1/analyses/MGYA00015254/file/ERR1077277_FASTQ_otu.tsv	Root-Host_associated-Human	Used in FEAST study: FEAST distinguishes patients in ICU from healthy adults
ERR1074362	MGYA00015142	https://www.ebi.ac.uk/metagenomics/api/v1/analyses/MGYA00015142/file/ERR1074362_FASTQ_otu.tsv	Root-Host_associated-Human	Used in FEAST study: FEAST distinguishes patients in ICU from healthy adults
ERR1089856	MGYA00017293	https://www.ebi.ac.uk/metagenomics/api/v1/analyses/MGYA00017293/file/ERR1089856_FASTQ_otu.tsv	Root-Host_associated-Human	Used in FEAST study: FEAST distinguishes patients in ICU from healthy adults
ERR1075285	MGYA00020099	https://www.ebi.ac.uk/metagenomics/api/v1/analyses/MGYA00020099/file/ERR1075285_FASTQ_otu.tsv	Root-Host_associated-Human	Used in FEAST study: FEAST distinguishes patients in ICU from healthy adults
ERR1079937	MGYA00018218	https://www.ebi.ac.uk/metagenomics/api/v1/analyses/MGYA00018218/file/ERR1079937_FASTQ_otu.tsv	Root-Host_associated-Human	Used in FEAST study: FEAST distinguishes patients in ICU from healthy adults
ERR1075522	MGYA00018142	https://www.ebi.ac.uk/metagenomics/api/v1/analyses/MGYA00018142/file/ERR1075522_FASTQ_otu.tsv	Root-Host_associated-Human	Used in FEAST study: FEAST distinguishes patients in ICU from healthy adults
ERR1075950	MGYA00018771	https://www.ebi.ac.uk/metagenomics/api/v1/analyses/MGYA00018771/file/ERR1075950_FASTQ_otu.tsv	Root-Host_associated-Human	Used in FEAST study: FEAST distinguishes patients in ICU from healthy adults
ERR1075254	MGYA00017887	https://www.ebi.ac.uk/metagenomics/api/v1/analyses/MGYA00017887/file/ERR1075254_FASTQ_otu.tsv	Root-Host_associated-Human	Used in FEAST study: FEAST distinguishes patients in ICU from healthy adults
ERR1089887	MGYA00013563	https://www.ebi.ac.uk/metagenomics/api/v1/analyses/MGYA00013563/file/ERR1089887_FASTQ_otu.tsv	Root-Host_associated-Human	Used in FEAST study: FEAST distinguishes patients in ICU from healthy adults
ERR1075981	MGYA00013094	https://www.ebi.ac.uk/metagenomics/api/v1/analyses/MGYA00013094/file/ERR1075981_FASTQ_otu.tsv	Root-Host_associated-Human	Used in FEAST study: FEAST distinguishes patients in ICU from healthy adults
ERR1160512	MGYA00017690	https://www.ebi.ac.uk/metagenomics/api/v1/analyses/MGYA00017690/file/ERR1160512_FASTQ_otu.tsv	Root-Host_associated-Human	Used in FEAST study: FEAST distinguishes patients in ICU from healthy adults
ERR1074414	MGYA00014024	https://www.ebi.ac.uk/metagenomics/api/v1/analyses/MGYA00014024/file/ERR1074414_FASTQ_otu.tsv	Root-Host_associated-Human	Used in FEAST study: FEAST distinguishes patients in ICU from healthy adults
ERR1074866	MGYA00020570	https://www.ebi.ac.uk/metagenomics/api/v1/analyses/MGYA00020570/file/ERR1074866_FASTQ_otu.tsv	Root-Host_associated-Human	Used in FEAST study: FEAST distinguishes patients in ICU from healthy adults
ERR1090139	MGYA00018112	https://www.ebi.ac.uk/metagenomics/api/v1/analyses/MGYA00018112/file/ERR1090139_FASTQ_otu.tsv	Root-Host_associated-Human	Used in FEAST study: FEAST distinguishes patients in ICU from healthy adults
ERR1077973	MGYA00014222	https://www.ebi.ac.uk/metagenomics/api/v1/analyses/MGYA00014222/file/ERR1077973_FASTQ_otu.tsv	Root-Host_associated-Human	Used in FEAST study: FEAST distinguishes patients in ICU from healthy adults
ERR1077501	MGYA00020205	https://www.ebi.ac.uk/metagenomics/api/v1/analyses/MGYA00020205/file/ERR1077501_FASTQ_otu.tsv	Root-Host_associated-Human	Used in FEAST study: FEAST distinguishes patients in ICU from healthy adults
ERR1091779	MGYA00014542	https://www.ebi.ac.uk/metagenomics/api/v1/analyses/MGYA00014542/file/ERR1091779_FASTQ_otu.tsv	Root-Host_associated-Human	Used in FEAST study: FEAST distinguishes patients in ICU from healthy adults
ERR1076894	MGYA00012834	https://www.ebi.ac.uk/metagenomics/api/v1/analyses/MGYA00012834/file/ERR1076894_FASTQ_otu.tsv	Root-Host_associated-Human	Used in FEAST study: FEAST distinguishes patients in ICU from healthy adults
ERR1078012	MGYA00016991	https://www.ebi.ac.uk/metagenomics/api/v1/analyses/MGYA00016991/file/ERR1078012_FASTQ_otu.tsv	Root-Host_associated-Human	Used in FEAST study: FEAST distinguishes patients in ICU from healthy adults
ERR1074075	MGYA00016046	https://www.ebi.ac.uk/metagenomics/api/v1/analyses/MGYA00016046/file/ERR1074075_FASTQ_otu.tsv	Root-Host_associated-Human	Used in FEAST study: FEAST distinguishes patients in ICU from healthy adults
ERR1075635	MGYA00020535	https://www.ebi.ac.uk/metagenomics/api/v1/analyses/MGYA00020535/file/ERR1075635_FASTQ_otu.tsv	Root-Host_associated-Human	Used in FEAST study: FEAST distinguishes patients in ICU from healthy adults
ERR1075192	MGYA00019180	https://www.ebi.ac.uk/metagenomics/api/v1/analyses/MGYA00019180/file/ERR1075192_FASTQ_otu.tsv	Root-Host_associated-Human	Used in FEAST study: FEAST distinguishes patients in ICU from healthy adults
ERR1089733	MGYA00019174	https://www.ebi.ac.uk/metagenomics/api/v1/analyses/MGYA00019174/file/ERR1089733_FASTQ_otu.tsv	Root-Host_associated-Human	Used in FEAST study: FEAST distinguishes patients in ICU from healthy adults
ERR1076720	MGYA00013730	https://www.ebi.ac.uk/metagenomics/api/v1/analyses/MGYA00013730/file/ERR1076720_FASTQ_otu.tsv	Root-Host_associated-Human	Used in FEAST study: FEAST distinguishes patients in ICU from healthy adults
ERR1091318	MGYA00013014	https://www.ebi.ac.uk/metagenomics/api/v1/analyses/MGYA00013014/file/ERR1091318_FASTQ_otu.tsv	Root-Host_associated-Human	Used in FEAST study: FEAST distinguishes patients in ICU from healthy adults
ERR1090558	MGYA00019496	https://www.ebi.ac.uk/metagenomics/api/v1/analyses/MGYA00019496/file/ERR1090558_FASTQ_otu.tsv	Root-Host_associated-Human	Used in FEAST study: FEAST distinguishes patients in ICU from healthy adults
ERR1077160	MGYA00018701	https://www.ebi.ac.uk/metagenomics/api/v1/analyses/MGYA00018701/file/ERR1077160_FASTQ_otu.tsv	Root-Host_associated-Human	Used in FEAST study: FEAST distinguishes patients in ICU from healthy adults
ERR1090061	MGYA00020399	https://www.ebi.ac.uk/metagenomics/api/v1/analyses/MGYA00020399/file/ERR1090061_FASTQ_otu.tsv	Root-Host_associated-Human	Used in FEAST study: FEAST distinguishes patients in ICU from healthy adults
ERR1073935	MGYA00014835	https://www.ebi.ac.uk/metagenomics/api/v1/analyses/MGYA00014835/file/ERR1073935_FASTQ_otu.tsv	Root-Host_associated-Human	Used in FEAST study: FEAST distinguishes patients in ICU from healthy adults
ERR1073547	MGYA00013519	https://www.ebi.ac.uk/metagenomics/api/v1/analyses/MGYA00013519/file/ERR1073547_FASTQ_otu.tsv	Root-Host_associated-Human	Used in FEAST study: FEAST distinguishes patients in ICU from healthy adults
ERR1091621	MGYA00020426	https://www.ebi.ac.uk/metagenomics/api/v1/analyses/MGYA00020426/file/ERR1091621_FASTQ_otu.tsv	Root-Host_associated-Human	Used in FEAST study: FEAST distinguishes patients in ICU from healthy adults
ERR1091186	MGYA00014642	https://www.ebi.ac.uk/metagenomics/api/v1/analyses/MGYA00014642/file/ERR1091186_FASTQ_otu.tsv	Root-Host_associated-Human	Used in FEAST study: FEAST distinguishes patients in ICU from healthy adults
ERR1080294	MGYA00015665	https://www.ebi.ac.uk/metagenomics/api/v1/analyses/MGYA00015665/file/ERR1080294_FASTQ_otu.tsv	Root-Host_associated-Human	Used in FEAST study: FEAST distinguishes patients in ICU from healthy adults
ERR1160838	MGYA00015619	https://www.ebi.ac.uk/metagenomics/api/v1/analyses/MGYA00015619/file/ERR1160838_FASTQ_otu.tsv	Root-Host_associated-Human	Used in FEAST study: FEAST distinguishes patients in ICU from healthy adults
ERR1076678	MGYA00019618	https://www.ebi.ac.uk/metagenomics/api/v1/analyses/MGYA00019618/file/ERR1076678_FASTQ_otu.tsv	Root-Host_associated-Human	Used in FEAST study: FEAST distinguishes patients in ICU from healthy adults
ERR1073126	MGYA00019124	https://www.ebi.ac.uk/metagenomics/api/v1/analyses/MGYA00019124/file/ERR1073126_FASTQ_otu.tsv	Root-Host_associated-Human	Used in FEAST study: FEAST distinguishes patients in ICU from healthy adults
ERR1091240	MGYA00015944	https://www.ebi.ac.uk/metagenomics/api/v1/analyses/MGYA00015944/file/ERR1091240_FASTQ_otu.tsv	Root-Host_associated-Human	Used in FEAST study: FEAST distinguishes patients in ICU from healthy adults
ERR1073681	MGYA00017071	https://www.ebi.ac.uk/metagenomics/api/v1/analyses/MGYA00017071/file/ERR1073681_FASTQ_otu.tsv	Root-Host_associated-Human	Used in FEAST study: FEAST distinguishes patients in ICU from healthy adults
ERR1090872	MGYA00013807	https://www.ebi.ac.uk/metagenomics/api/v1/analyses/MGYA00013807/file/ERR1090872_FASTQ_otu.tsv	Root-Host_associated-Human	Used in FEAST study: FEAST distinguishes patients in ICU from healthy adults
ERR1090400	MGYA00013078	https://www.ebi.ac.uk/metagenomics/api/v1/analyses/MGYA00013078/file/ERR1090400_FASTQ_otu.tsv	Root-Host_associated-Human	Used in FEAST study: FEAST distinguishes patients in ICU from healthy adults
ERR1072766	MGYA00017503	https://www.ebi.ac.uk/metagenomics/api/v1/analyses/MGYA00017503/file/ERR1072766_FASTQ_otu.tsv	Root-Host_associated-Human	Used in FEAST study: FEAST distinguishes patients in ICU from healthy adults
ERR1077038	MGYA00013992	https://www.ebi.ac.uk/metagenomics/api/v1/analyses/MGYA00013992/file/ERR1077038_FASTQ_otu.tsv	Root-Host_associated-Human	Used in FEAST study: FEAST distinguishes patients in ICU from healthy adults
ERR1080152	MGYA00013141	https://www.ebi.ac.uk/metagenomics/api/v1/analyses/MGYA00013141/file/ERR1080152_FASTQ_otu.tsv	Root-Host_associated-Human	Used in FEAST study: FEAST distinguishes patients in ICU from healthy adults
ERR1080183	MGYA00014788	https://www.ebi.ac.uk/metagenomics/api/v1/analyses/MGYA00014788/file/ERR1080183_FASTQ_otu.tsv	Root-Host_associated-Human	Used in FEAST study: FEAST distinguishes patients in ICU from healthy adults
ERR1090376	MGYA00018914	https://www.ebi.ac.uk/metagenomics/api/v1/analyses/MGYA00018914/file/ERR1090376_FASTQ_otu.tsv	Root-Host_associated-Human	Used in FEAST study: FEAST distinguishes patients in ICU from healthy adults
ERR1091291	MGYA00019348	https://www.ebi.ac.uk/metagenomics/api/v1/analyses/MGYA00019348/file/ERR1091291_FASTQ_otu.tsv	Root-Host_associated-Human	Used in FEAST study: FEAST distinguishes patients in ICU from healthy adults
ERR1091536	MGYA00016596	https://www.ebi.ac.uk/metagenomics/api/v1/analyses/MGYA00016596/file/ERR1091536_FASTQ_otu.tsv	Root-Host_associated-Human	Used in FEAST study: FEAST distinguishes patients in ICU from healthy adults
ERR1073650	MGYA00014764	https://www.ebi.ac.uk/metagenomics/api/v1/analyses/MGYA00014764/file/ERR1073650_FASTQ_otu.tsv	Root-Host_associated-Human	Used in FEAST study: FEAST distinguishes patients in ICU from healthy adults
ERR1080245	MGYA00020232	https://www.ebi.ac.uk/metagenomics/api/v1/analyses/MGYA00020232/file/ERR1080245_FASTQ_otu.tsv	Root-Host_associated-Human	Used in FEAST study: FEAST distinguishes patients in ICU from healthy adults
ERR1075808	MGYA00020616	https://www.ebi.ac.uk/metagenomics/api/v1/analyses/MGYA00020616/file/ERR1075808_FASTQ_otu.tsv	Root-Host_associated-Human	Used in FEAST study: FEAST distinguishes patients in ICU from healthy adults
ERR1073596	MGYA00013184	https://www.ebi.ac.uk/metagenomics/api/v1/analyses/MGYA00013184/file/ERR1073596_FASTQ_otu.tsv	Root-Host_associated-Human	Used in FEAST study: FEAST distinguishes patients in ICU from healthy adults
ERR1091157	MGYA00016970	https://www.ebi.ac.uk/metagenomics/api/v1/analyses/MGYA00016970/file/ERR1091157_FASTQ_otu.tsv	Root-Host_associated-Human	Used in FEAST study: FEAST distinguishes patients in ICU from healthy adults
ERR1073231	MGYA00017112	https://www.ebi.ac.uk/metagenomics/api/v1/analyses/MGYA00017112/file/ERR1073231_FASTQ_otu.tsv	Root-Host_associated-Human	Used in FEAST study: FEAST distinguishes patients in ICU from healthy adults
ERR1077488	MGYA00019460	https://www.ebi.ac.uk/metagenomics/api/v1/analyses/MGYA00019460/file/ERR1077488_FASTQ_otu.tsv	Root-Host_associated-Human	Used in FEAST study: FEAST distinguishes patients in ICU from healthy adults
ERR1072803	MGYA00015505	https://www.ebi.ac.uk/metagenomics/api/v1/analyses/MGYA00015505/file/ERR1072803_FASTQ_otu.tsv	Root-Host_associated-Human	Used in FEAST study: FEAST distinguishes patients in ICU from healthy adults
ERR1090717	MGYA00017194	https://www.ebi.ac.uk/metagenomics/api/v1/analyses/MGYA00017194/file/ERR1090717_FASTQ_otu.tsv	Root-Host_associated-Human	Used in FEAST study: FEAST distinguishes patients in ICU from healthy adults
ERR1076024	MGYA00016284	https://www.ebi.ac.uk/metagenomics/api/v1/analyses/MGYA00016284/file/ERR1076024_FASTQ_otu.tsv	Root-Host_associated-Human	Used in FEAST study: FEAST distinguishes patients in ICU from healthy adults
ERR1076783	MGYA00014566	https://www.ebi.ac.uk/metagenomics/api/v1/analyses/MGYA00014566/file/ERR1076783_FASTQ_otu.tsv	Root-Host_associated-Human	Used in FEAST study: FEAST distinguishes patients in ICU from healthy adults
ERR1077664	MGYA00012964	https://www.ebi.ac.uk/metagenomics/api/v1/analyses/MGYA00012964/file/ERR1077664_FASTQ_otu.tsv	Root-Host_associated-Human	Used in FEAST study: FEAST distinguishes patients in ICU from healthy adults
ERR1090989	MGYA00017705	https://www.ebi.ac.uk/metagenomics/api/v1/analyses/MGYA00017705/file/ERR1090989_FASTQ_otu.tsv	Root-Host_associated-Human	Used in FEAST study: FEAST distinguishes patients in ICU from healthy adults
ERR1074771	MGYA00015302	https://www.ebi.ac.uk/metagenomics/api/v1/analyses/MGYA00015302/file/ERR1074771_FASTQ_otu.tsv	Root-Host_associated-Human	Used in FEAST study: FEAST distinguishes patients in ICU from healthy adults
ERR1075131	MGYA00018341	https://www.ebi.ac.uk/metagenomics/api/v1/analyses/MGYA00018341/file/ERR1075131_FASTQ_otu.tsv	Root-Host_associated-Human	Used in FEAST study: FEAST distinguishes patients in ICU from healthy adults
ERR1089790	MGYA00020643	https://www.ebi.ac.uk/metagenomics/api/v1/analyses/MGYA00020643/file/ERR1089790_FASTQ_otu.tsv	Root-Host_associated-Human	Used in FEAST study: FEAST distinguishes patients in ICU from healthy adults
ERR1075696	MGYA00013173	https://www.ebi.ac.uk/metagenomics/api/v1/analyses/MGYA00013173/file/ERR1075696_FASTQ_otu.tsv	Root-Host_associated-Human	Used in FEAST study: FEAST distinguishes patients in ICU from healthy adults
ERR1160677	MGYA00013682	https://www.ebi.ac.uk/metagenomics/api/v1/analyses/MGYA00013682/file/ERR1160677_FASTQ_otu.tsv	Root-Host_associated-Human	Used in FEAST study: FEAST distinguishes patients in ICU from healthy adults
ERR1072929	MGYA00013834	https://www.ebi.ac.uk/metagenomics/api/v1/analyses/MGYA00013834/file/ERR1072929_FASTQ_otu.tsv	Root-Host_associated-Human	Used in FEAST study: FEAST distinguishes patients in ICU from healthy adults
ERR1077205	MGYA00018927	https://www.ebi.ac.uk/metagenomics/api/v1/analyses/MGYA00018927/file/ERR1077205_FASTQ_otu.tsv	Root-Host_associated-Human	Used in FEAST study: FEAST distinguishes patients in ICU from healthy adults
ERR1076837	MGYA00014350	https://www.ebi.ac.uk/metagenomics/api/v1/analyses/MGYA00014350/file/ERR1076837_FASTQ_otu.tsv	Root-Host_associated-Human	Used in FEAST study: FEAST distinguishes patients in ICU from healthy adults
ERR1075550	MGYA00020106	https://www.ebi.ac.uk/metagenomics/api/v1/analyses/MGYA00020106/file/ERR1075550_FASTQ_otu.tsv	Root-Host_associated-Human	Used in FEAST study: FEAST distinguishes patients in ICU from healthy adults
ERR1075922	MGYA00014521	https://www.ebi.ac.uk/metagenomics/api/v1/analyses/MGYA00014521/file/ERR1075922_FASTQ_otu.tsv	Root-Host_associated-Human	Used in FEAST study: FEAST distinguishes patients in ICU from healthy adults
ERR1079945	MGYA00013887	https://www.ebi.ac.uk/metagenomics/api/v1/analyses/MGYA00013887/file/ERR1079945_FASTQ_otu.tsv	Root-Host_associated-Human	Used in FEAST study: FEAST distinguishes patients in ICU from healthy adults
ERR1089824	MGYA00019859	https://www.ebi.ac.uk/metagenomics/api/v1/analyses/MGYA00019859/file/ERR1089824_FASTQ_otu.tsv	Root-Host_associated-Human	Used in FEAST study: FEAST distinguishes patients in ICU from healthy adults
ERR1074310	MGYA00019155	https://www.ebi.ac.uk/metagenomics/api/v1/analyses/MGYA00019155/file/ERR1074310_FASTQ_otu.tsv	Root-Host_associated-Human	Used in FEAST study: FEAST distinguishes patients in ICU from healthy adults
ERR1074466	MGYA00018563	https://www.ebi.ac.uk/metagenomics/api/v1/analyses/MGYA00018563/file/ERR1074466_FASTQ_otu.tsv	Root-Host_associated-Human	Used in FEAST study: FEAST distinguishes patients in ICU from healthy adults
ERR1074814	MGYA00017231	https://www.ebi.ac.uk/metagenomics/api/v1/analyses/MGYA00017231/file/ERR1074814_FASTQ_otu.tsv	Root-Host_associated-Human	Used in FEAST study: FEAST distinguishes patients in ICU from healthy adults
ERR1079994	MGYA00020102	https://www.ebi.ac.uk/metagenomics/api/v1/analyses/MGYA00020102/file/ERR1079994_FASTQ_otu.tsv	Root-Host_associated-Human	Used in FEAST study: FEAST distinguishes patients in ICU from healthy adults
ERR1160560	MGYA00018968	https://www.ebi.ac.uk/metagenomics/api/v1/analyses/MGYA00018968/file/ERR1160560_FASTQ_otu.tsv	Root-Host_associated-Human	Used in FEAST study: FEAST distinguishes patients in ICU from healthy adults
ERR1080419	MGYA00013004	https://www.ebi.ac.uk/metagenomics/api/v1/analyses/MGYA00013004/file/ERR1080419_FASTQ_otu.tsv	Root-Host_associated-Human	Used in FEAST study: FEAST distinguishes patients in ICU from healthy adults
ERR1075581	MGYA00020505	https://www.ebi.ac.uk/metagenomics/api/v1/analyses/MGYA00020505/file/ERR1075581_FASTQ_otu.tsv	Root-Host_associated-Human	Used in FEAST study: FEAST distinguishes patients in ICU from healthy adults
ERR1075226	MGYA00013307	https://www.ebi.ac.uk/metagenomics/api/v1/analyses/MGYA00013307/file/ERR1075226_FASTQ_otu.tsv	Root-Host_associated-Human	Used in FEAST study: FEAST distinguishes patients in ICU from healthy adults
ERR1077901	MGYA00019386	https://www.ebi.ac.uk/metagenomics/api/v1/analyses/MGYA00019386/file/ERR1077901_FASTQ_otu.tsv	Root-Host_associated-Human	Used in FEAST study: FEAST distinguishes patients in ICU from healthy adults
ERR1077573	MGYA00016240	https://www.ebi.ac.uk/metagenomics/api/v1/analyses/MGYA00016240/file/ERR1077573_FASTQ_otu.tsv	Root-Host_associated-Human	Used in FEAST study: FEAST distinguishes patients in ICU from healthy adults
ERR1089741	MGYA00015781	https://www.ebi.ac.uk/metagenomics/api/v1/analyses/MGYA00015781/file/ERR1089741_FASTQ_otu.tsv	Root-Host_associated-Human	Used in FEAST study: FEAST distinguishes patients in ICU from healthy adults
ERR1080078	MGYA00016278	https://www.ebi.ac.uk/metagenomics/api/v1/analyses/MGYA00016278/file/ERR1080078_FASTQ_otu.tsv	Root-Host_associated-Human	Used in FEAST study: FEAST distinguishes patients in ICU from healthy adults
ERR1075647	MGYA00015361	https://www.ebi.ac.uk/metagenomics/api/v1/analyses/MGYA00015361/file/ERR1075647_FASTQ_otu.tsv	Root-Host_associated-Human	Used in FEAST study: FEAST distinguishes patients in ICU from healthy adults
ERR1074007	MGYA00012938	https://www.ebi.ac.uk/metagenomics/api/v1/analyses/MGYA00012938/file/ERR1074007_FASTQ_otu.tsv	Root-Host_associated-Human	Used in FEAST study: FEAST distinguishes patients in ICU from healthy adults
ERR1078060	MGYA00013267	https://www.ebi.ac.uk/metagenomics/api/v1/analyses/MGYA00013267/file/ERR1078060_FASTQ_otu.tsv	Root-Host_associated-Human	Used in FEAST study: FEAST distinguishes patients in ICU from healthy adults
ERR1077112	MGYA00015264	https://www.ebi.ac.uk/metagenomics/api/v1/analyses/MGYA00015264/file/ERR1077112_FASTQ_otu.tsv	Root-Host_associated-Human	Used in FEAST study: FEAST distinguishes patients in ICU from healthy adults
ERR1090958	MGYA00013076	https://www.ebi.ac.uk/metagenomics/api/v1/analyses/MGYA00013076/file/ERR1090958_FASTQ_otu.tsv	Root-Host_associated-Human	Used in FEAST study: FEAST distinguishes patients in ICU from healthy adults
ERR1076752	MGYA00018307	https://www.ebi.ac.uk/metagenomics/api/v1/analyses/MGYA00018307/file/ERR1076752_FASTQ_otu.tsv	Root-Host_associated-Human	Used in FEAST study: FEAST distinguishes patients in ICU from healthy adults
ERR1073292	MGYA00016185	https://www.ebi.ac.uk/metagenomics/api/v1/analyses/MGYA00016185/file/ERR1073292_FASTQ_otu.tsv	Root-Host_associated-Human	Used in FEAST study: FEAST distinguishes patients in ICU from healthy adults
ERR1091653	MGYA00016130	https://www.ebi.ac.uk/metagenomics/api/v1/analyses/MGYA00016130/file/ERR1091653_FASTQ_otu.tsv	Root-Host_associated-Human	Used in FEAST study: FEAST distinguishes patients in ICU from healthy adults
ERR1073947	MGYA00018664	https://www.ebi.ac.uk/metagenomics/api/v1/analyses/MGYA00018664/file/ERR1073947_FASTQ_otu.tsv	Root-Host_associated-Human	Used in FEAST study: FEAST distinguishes patients in ICU from healthy adults
ERR1073535	MGYA00019947	https://www.ebi.ac.uk/metagenomics/api/v1/analyses/MGYA00019947/file/ERR1073535_FASTQ_otu.tsv	Root-Host_associated-Human	Used in FEAST study: FEAST distinguishes patients in ICU from healthy adults
ERR1077859	MGYA00012885	https://www.ebi.ac.uk/metagenomics/api/v1/analyses/MGYA00012885/file/ERR1077859_FASTQ_otu.tsv	Root-Host_associated-Human	Used in FEAST study: FEAST distinguishes patients in ICU from healthy adults
ERR1090013	MGYA00017709	https://www.ebi.ac.uk/metagenomics/api/v1/analyses/MGYA00017709/file/ERR1090013_FASTQ_otu.tsv	Root-Host_associated-Human	Used in FEAST study: FEAST distinguishes patients in ICU from healthy adults
ERR1074299	MGYA00019606	https://www.ebi.ac.uk/metagenomics/api/v1/analyses/MGYA00019606/file/ERR1074299_FASTQ_otu.tsv	Root-Host_associated-Human	Used in FEAST study: FEAST distinguishes patients in ICU from healthy adults
ERR1160438	MGYA00013292	https://www.ebi.ac.uk/metagenomics/api/v1/analyses/MGYA00013292/file/ERR1160438_FASTQ_otu.tsv	Root-Host_associated-Human	Used in FEAST study: FEAST distinguishes patients in ICU from healthy adults
ERR1072714	MGYA00013778	https://www.ebi.ac.uk/metagenomics/api/v1/analyses/MGYA00013778/file/ERR1072714_FASTQ_otu.tsv	Root-Host_associated-Human	Used in FEAST study: FEAST distinguishes patients in ICU from healthy adults
ERR1090800	MGYA00018349	https://www.ebi.ac.uk/metagenomics/api/v1/analyses/MGYA00018349/file/ERR1090800_FASTQ_otu.tsv	Root-Host_associated-Human	Used in FEAST study: FEAST distinguishes patients in ICU from healthy adults
ERR1090472	MGYA00017951	https://www.ebi.ac.uk/metagenomics/api/v1/analyses/MGYA00017951/file/ERR1090472_FASTQ_otu.tsv	Root-Host_associated-Human	Used in FEAST study: FEAST distinguishes patients in ICU from healthy adults
ERR1091595	MGYA00013380	https://www.ebi.ac.uk/metagenomics/api/v1/analyses/MGYA00013380/file/ERR1091595_FASTQ_otu.tsv	Root-Host_associated-Human	Used in FEAST study: FEAST distinguishes patients in ICU from healthy adults
ERR1091232	MGYA00015729	https://www.ebi.ac.uk/metagenomics/api/v1/analyses/MGYA00015729/file/ERR1091232_FASTQ_otu.tsv	Root-Host_associated-Human	Used in FEAST study: FEAST distinguishes patients in ICU from healthy adults
ERR1073154	MGYA00015722	https://www.ebi.ac.uk/metagenomics/api/v1/analyses/MGYA00015722/file/ERR1073154_FASTQ_otu.tsv	Root-Host_associated-Human	Used in FEAST study: FEAST distinguishes patients in ICU from healthy adults
ERR1080120	MGYA00013947	https://www.ebi.ac.uk/metagenomics/api/v1/analyses/MGYA00013947/file/ERR1080120_FASTQ_otu.tsv	Root-Host_associated-Human	Used in FEAST study: FEAST distinguishes patients in ICU from healthy adults
ERR1078138	MGYA00015598	https://www.ebi.ac.uk/metagenomics/api/v1/analyses/MGYA00015598/file/ERR1078138_FASTQ_otu.tsv	Root-Host_associated-Human	Used in FEAST study: FEAST distinguishes patients in ICU from healthy adults
ERR1074629	MGYA00017771	https://www.ebi.ac.uk/metagenomics/api/v1/analyses/MGYA00017771/file/ERR1074629_FASTQ_otu.tsv	Root-Host_associated-Human	Used in FEAST study: FEAST distinguishes patients in ICU from healthy adults
ERR1075069	MGYA00015908	https://www.ebi.ac.uk/metagenomics/api/v1/analyses/MGYA00015908/file/ERR1075069_FASTQ_otu.tsv	Root-Host_associated-Human	Used in FEAST study: FEAST distinguishes patients in ICU from healthy adults
ERR1073622	MGYA00017904	https://www.ebi.ac.uk/metagenomics/api/v1/analyses/MGYA00017904/file/ERR1073622_FASTQ_otu.tsv	Root-Host_associated-Human	Used in FEAST study: FEAST distinguishes patients in ICU from healthy adults
ERR1091544	MGYA00019019	https://www.ebi.ac.uk/metagenomics/api/v1/analyses/MGYA00019019/file/ERR1091544_FASTQ_otu.tsv	Root-Host_associated-Human	Used in FEAST study: FEAST distinguishes patients in ICU from healthy adults
ERR1073185	MGYA00018270	https://www.ebi.ac.uk/metagenomics/api/v1/analyses/MGYA00018270/file/ERR1073185_FASTQ_otu.tsv	Root-Host_associated-Human	Used in FEAST study: FEAST distinguishes patients in ICU from healthy adults
ERR1090304	MGYA00014950	https://www.ebi.ac.uk/metagenomics/api/v1/analyses/MGYA00014950/file/ERR1090304_FASTQ_otu.tsv	Root-Host_associated-Human	Used in FEAST study: FEAST distinguishes patients in ICU from healthy adults
ERR1080237	MGYA00017237	https://www.ebi.ac.uk/metagenomics/api/v1/analyses/MGYA00017237/file/ERR1080237_FASTQ_otu.tsv	Root-Host_associated-Human	Used in FEAST study: FEAST distinguishes patients in ICU from healthy adults
ERR1074248	MGYA00016198	https://www.ebi.ac.uk/metagenomics/api/v1/analyses/MGYA00016198/file/ERR1074248_FASTQ_otu.tsv	Root-Host_associated-Human	Used in FEAST study: FEAST distinguishes patients in ICU from healthy adults
ERR1090765	MGYA00012869	https://www.ebi.ac.uk/metagenomics/api/v1/analyses/MGYA00012869/file/ERR1090765_FASTQ_otu.tsv	Root-Host_associated-Human	Used in FEAST study: FEAST distinguishes patients in ICU from healthy adults
ERR1072871	MGYA00020866	https://www.ebi.ac.uk/metagenomics/api/v1/analyses/MGYA00020866/file/ERR1072871_FASTQ_otu.tsv	Root-Host_associated-Human	Used in FEAST study: FEAST distinguishes patients in ICU from healthy adults
ERR1077888	MGYA00018653	https://www.ebi.ac.uk/metagenomics/api/v1/analyses/MGYA00018653/file/ERR1077888_FASTQ_otu.tsv	Root-Host_associated-Human	Used in FEAST study: FEAST distinguishes patients in ICU from healthy adults
ERR1073243	MGYA00020761	https://www.ebi.ac.uk/metagenomics/api/v1/analyses/MGYA00020761/file/ERR1073243_FASTQ_otu.tsv	Root-Host_associated-Human	Used in FEAST study: FEAST distinguishes patients in ICU from healthy adults
ERR1091125	MGYA00013230	https://www.ebi.ac.uk/metagenomics/api/v1/analyses/MGYA00013230/file/ERR1091125_FASTQ_otu.tsv	Root-Host_associated-Human	Used in FEAST study: FEAST distinguishes patients in ICU from healthy adults
ERR1073996	MGYA00019855	https://www.ebi.ac.uk/metagenomics/api/v1/analyses/MGYA00019855/file/ERR1073996_FASTQ_otu.tsv	Root-Host_associated-Human	Used in FEAST study: FEAST distinguishes patients in ICU from healthy adults
ERR1091682	MGYA00019545	https://www.ebi.ac.uk/metagenomics/api/v1/analyses/MGYA00019545/file/ERR1091682_FASTQ_otu.tsv	Root-Host_associated-Human	Used in FEAST study: FEAST distinguishes patients in ICU from healthy adults
ERR1073706	MGYA00020069	https://www.ebi.ac.uk/metagenomics/api/v1/analyses/MGYA00020069/file/ERR1073706_FASTQ_otu.tsv	Root-Host_associated-Human	Used in FEAST study: FEAST distinguishes patients in ICU from healthy adults
ERR1076058	MGYA00019391	https://www.ebi.ac.uk/metagenomics/api/v1/analyses/MGYA00019391/file/ERR1076058_FASTQ_otu.tsv	Root-Host_associated-Human	Used in FEAST study: FEAST distinguishes patients in ICU from healthy adults
ERR1091460	MGYA00017826	https://www.ebi.ac.uk/metagenomics/api/v1/analyses/MGYA00017826/file/ERR1091460_FASTQ_otu.tsv	Root-Host_associated-Human	Used in FEAST study: FEAST distinguishes patients in ICU from healthy adults
ERR1091812	MGYA00018240	https://www.ebi.ac.uk/metagenomics/api/v1/analyses/MGYA00018240/file/ERR1091812_FASTQ_otu.tsv	Root-Host_associated-Human	Used in FEAST study: FEAST distinguishes patients in ICU from healthy adults
ERR1090587	MGYA00015575	https://www.ebi.ac.uk/metagenomics/api/v1/analyses/MGYA00015575/file/ERR1090587_FASTQ_otu.tsv	Root-Host_associated-Human	Used in FEAST study: FEAST distinguishes patients in ICU from healthy adults
ERR1090220	MGYA00016637	https://www.ebi.ac.uk/metagenomics/api/v1/analyses/MGYA00016637/file/ERR1090220_FASTQ_otu.tsv	Root-Host_associated-Human	Used in FEAST study: FEAST distinguishes patients in ICU from healthy adults
ERR1077618	MGYA00018123	https://www.ebi.ac.uk/metagenomics/api/v1/analyses/MGYA00018123/file/ERR1077618_FASTQ_otu.tsv	Root-Host_associated-Human	Used in FEAST study: FEAST distinguishes patients in ICU from healthy adults
ERR1080313	MGYA00018466	https://www.ebi.ac.uk/metagenomics/api/v1/analyses/MGYA00018466/file/ERR1080313_FASTQ_otu.tsv	Root-Host_associated-Human	Used in FEAST study: FEAST distinguishes patients in ICU from healthy adults
ERR1089858	MGYA00017295	https://www.ebi.ac.uk/metagenomics/api/v1/analyses/MGYA00017295/file/ERR1089858_FASTQ_otu.tsv	Root-Host_associated-Human	Used in FEAST study: FEAST distinguishes patients in ICU from healthy adults
ERR1079939	MGYA00018220	https://www.ebi.ac.uk/metagenomics/api/v1/analyses/MGYA00018220/file/ERR1079939_FASTQ_otu.tsv	Root-Host_associated-Human	Used in FEAST study: FEAST distinguishes patients in ICU from healthy adults
ERR1090641	MGYA00014581	https://www.ebi.ac.uk/metagenomics/api/v1/analyses/MGYA00014581/file/ERR1090641_FASTQ_otu.tsv	Root-Host_associated-Human	Used in FEAST study: FEAST distinguishes patients in ICU from healthy adults
ERR1072955	MGYA00017843	https://www.ebi.ac.uk/metagenomics/api/v1/analyses/MGYA00017843/file/ERR1072955_FASTQ_otu.tsv	Root-Host_associated-Human	Used in FEAST study: FEAST distinguishes patients in ICU from healthy adults
ERR1077279	MGYA00015260	https://www.ebi.ac.uk/metagenomics/api/v1/analyses/MGYA00015260/file/ERR1077279_FASTQ_otu.tsv	Root-Host_associated-Human	Used in FEAST study: FEAST distinguishes patients in ICU from healthy adults
ERR1073367	MGYA00013351	https://www.ebi.ac.uk/metagenomics/api/v1/analyses/MGYA00013351/file/ERR1073367_FASTQ_otu.tsv	Root-Host_associated-Human	Used in FEAST study: FEAST distinguishes patients in ICU from healthy adults
ERR1091001	MGYA00019837	https://www.ebi.ac.uk/metagenomics/api/v1/analyses/MGYA00019837/file/ERR1091001_FASTQ_otu.tsv	Root-Host_associated-Human	Used in FEAST study: FEAST distinguishes patients in ICU from healthy adults
ERR1091777	MGYA00014550	https://www.ebi.ac.uk/metagenomics/api/v1/analyses/MGYA00014550/file/ERR1091777_FASTQ_otu.tsv	Root-Host_associated-Human	Used in FEAST study: FEAST distinguishes patients in ICU from healthy adults
ERR1073863	MGYA00016058	https://www.ebi.ac.uk/metagenomics/api/v1/analyses/MGYA00016058/file/ERR1073863_FASTQ_otu.tsv	Root-Host_associated-Human	Used in FEAST study: FEAST distinguishes patients in ICU from healthy adults
ERR1090137	MGYA00014493	https://www.ebi.ac.uk/metagenomics/api/v1/analyses/MGYA00014493/file/ERR1090137_FASTQ_otu.tsv	Root-Host_associated-Human	Used in FEAST study: FEAST distinguishes patients in ICU from healthy adults
ERR1072984	MGYA00015276	https://www.ebi.ac.uk/metagenomics/api/v1/analyses/MGYA00015276/file/ERR1072984_FASTQ_otu.tsv	Root-Host_associated-Human	Used in FEAST study: FEAST distinguishes patients in ICU from healthy adults
ERR1090690	MGYA00016768	https://www.ebi.ac.uk/metagenomics/api/v1/analyses/MGYA00016768/file/ERR1090690_FASTQ_otu.tsv	Root-Host_associated-Human	Used in FEAST study: FEAST distinguishes patients in ICU from healthy adults
ERR1074868	MGYA00020572	https://www.ebi.ac.uk/metagenomics/api/v1/analyses/MGYA00020572/file/ERR1074868_FASTQ_otu.tsv	Root-Host_associated-Human	Used in FEAST study: FEAST distinguishes patients in ICU from healthy adults
ERR1089889	MGYA00020985	https://www.ebi.ac.uk/metagenomics/api/v1/analyses/MGYA00020985/file/ERR1089889_FASTQ_otu.tsv	Root-Host_associated-Human	Used in FEAST study: FEAST distinguishes patients in ICU from healthy adults
ERR1080465	MGYA00016127	https://www.ebi.ac.uk/metagenomics/api/v1/analyses/MGYA00016127/file/ERR1080465_FASTQ_otu.tsv	Root-Host_associated-Human	Used in FEAST study: FEAST distinguishes patients in ICU from healthy adults
ERR1072630	MGYA00015042	https://www.ebi.ac.uk/metagenomics/api/v1/analyses/MGYA00015042/file/ERR1072630_FASTQ_otu.tsv	Root-Host_associated-Human	Used in FEAST study: FEAST distinguishes patients in ICU from healthy adults
ERR1090556	MGYA00019502	https://www.ebi.ac.uk/metagenomics/api/v1/analyses/MGYA00019502/file/ERR1090556_FASTQ_otu.tsv	Root-Host_associated-Human	Used in FEAST study: FEAST distinguishes patients in ICU from healthy adults
ERR1090924	MGYA00016156	https://www.ebi.ac.uk/metagenomics/api/v1/analyses/MGYA00016156/file/ERR1090924_FASTQ_otu.tsv	Root-Host_associated-Human	Used in FEAST study: FEAST distinguishes patients in ICU from healthy adults
ERR1091316	MGYA00013016	https://www.ebi.ac.uk/metagenomics/api/v1/analyses/MGYA00013016/file/ERR1091316_FASTQ_otu.tsv	Root-Host_associated-Human	Used in FEAST study: FEAST distinguishes patients in ICU from healthy adults
ERR1073070	MGYA00014425	https://www.ebi.ac.uk/metagenomics/api/v1/analyses/MGYA00014425/file/ERR1073070_FASTQ_otu.tsv	Root-Host_associated-Human	Used in FEAST study: FEAST distinguishes patients in ICU from healthy adults
ERR1080004	MGYA00019926	https://www.ebi.ac.uk/metagenomics/api/v1/analyses/MGYA00019926/file/ERR1080004_FASTQ_otu.tsv	Root-Host_associated-Human	Used in FEAST study: FEAST distinguishes patients in ICU from healthy adults
ERR1074542	MGYA00017003	https://www.ebi.ac.uk/metagenomics/api/v1/analyses/MGYA00017003/file/ERR1074542_FASTQ_otu.tsv	Root-Host_associated-Human	Used in FEAST study: FEAST distinguishes patients in ICU from healthy adults
ERR1075302	MGYA00014887	https://www.ebi.ac.uk/metagenomics/api/v1/analyses/MGYA00014887/file/ERR1075302_FASTQ_otu.tsv	Root-Host_associated-Human	Used in FEAST study: FEAST distinguishes patients in ICU from healthy adults
ERR1160444	MGYA00013360	https://www.ebi.ac.uk/metagenomics/api/v1/analyses/MGYA00013360/file/ERR1160444_FASTQ_otu.tsv	Root-Host_associated-Human	Used in FEAST study: FEAST distinguishes patients in ICU from healthy adults
ERR1160836	MGYA00020183	https://www.ebi.ac.uk/metagenomics/api/v1/analyses/MGYA00020183/file/ERR1160836_FASTQ_otu.tsv	Root-Host_associated-Human	Used in FEAST study: FEAST distinguishes patients in ICU from healthy adults
ERR1073549	MGYA00013533	https://www.ebi.ac.uk/metagenomics/api/v1/analyses/MGYA00013533/file/ERR1073549_FASTQ_otu.tsv	Root-Host_associated-Human	Used in FEAST study: FEAST distinguishes patients in ICU from healthy adults
ERR1091188	MGYA00014650	https://www.ebi.ac.uk/metagenomics/api/v1/analyses/MGYA00014650/file/ERR1091188_FASTQ_otu.tsv	Root-Host_associated-Human	Used in FEAST study: FEAST distinguishes patients in ICU from healthy adults
ERR1077825	MGYA00014865	https://www.ebi.ac.uk/metagenomics/api/v1/analyses/MGYA00014865/file/ERR1077825_FASTQ_otu.tsv	Root-Host_associated-Human	Used in FEAST study: FEAST distinguishes patients in ICU from healthy adults
ERR1160782	MGYA00016704	https://www.ebi.ac.uk/metagenomics/api/v1/analyses/MGYA00016704/file/ERR1160782_FASTQ_otu.tsv	Root-Host_associated-Human	Used in FEAST study: FEAST distinguishes patients in ICU from healthy adults
ERR1075763	MGYA00017026	https://www.ebi.ac.uk/metagenomics/api/v1/analyses/MGYA00017026/file/ERR1075763_FASTQ_otu.tsv	Root-Host_associated-Human	Used in FEAST study: FEAST distinguishes patients in ICU from healthy adults
ERR1089665	MGYA00016881	https://www.ebi.ac.uk/metagenomics/api/v1/analyses/MGYA00016881/file/ERR1089665_FASTQ_otu.tsv	Root-Host_associated-Human	Used in FEAST study: FEAST distinguishes patients in ICU from healthy adults
ERR1074123	MGYA00019625	https://www.ebi.ac.uk/metagenomics/api/v1/analyses/MGYA00019625/file/ERR1074123_FASTQ_otu.tsv	Root-Host_associated-Human	Used in FEAST study: FEAST distinguishes patients in ICU from healthy adults
ERR1078144	MGYA00019871	https://www.ebi.ac.uk/metagenomics/api/v1/analyses/MGYA00019871/file/ERR1078144_FASTQ_otu.tsv	Root-Host_associated-Human	Used in FEAST study: FEAST distinguishes patients in ICU from healthy adults
ERR1074684	MGYA00018583	https://www.ebi.ac.uk/metagenomics/api/v1/analyses/MGYA00018583/file/ERR1074684_FASTQ_otu.tsv	Root-Host_associated-Human	Used in FEAST study: FEAST distinguishes patients in ICU from healthy adults
ERR1072768	MGYA00017499	https://www.ebi.ac.uk/metagenomics/api/v1/analyses/MGYA00017499/file/ERR1072768_FASTQ_otu.tsv	Root-Host_associated-Human	Used in FEAST study: FEAST distinguishes patients in ICU from healthy adults
ERR1077036	MGYA00013984	https://www.ebi.ac.uk/metagenomics/api/v1/analyses/MGYA00013984/file/ERR1077036_FASTQ_otu.tsv	Root-Host_associated-Human	Used in FEAST study: FEAST distinguishes patients in ICU from healthy adults
ERR1076676	MGYA00019608	https://www.ebi.ac.uk/metagenomics/api/v1/analyses/MGYA00019608/file/ERR1076676_FASTQ_otu.tsv	Root-Host_associated-Human	Used in FEAST study: FEAST distinguishes patients in ICU from healthy adults
ERR1073128	MGYA00019126	https://www.ebi.ac.uk/metagenomics/api/v1/analyses/MGYA00019126/file/ERR1073128_FASTQ_otu.tsv	Root-Host_associated-Human	Used in FEAST study: FEAST distinguishes patients in ICU from healthy adults
ERR1091538	MGYA00014260	https://www.ebi.ac.uk/metagenomics/api/v1/analyses/MGYA00014260/file/ERR1091538_FASTQ_otu.tsv	Root-Host_associated-Human	Used in FEAST study: FEAST distinguishes patients in ICU from healthy adults
ERR1090378	MGYA00018919	https://www.ebi.ac.uk/metagenomics/api/v1/analyses/MGYA00018919/file/ERR1090378_FASTQ_otu.tsv	Root-Host_associated-Human	Used in FEAST study: FEAST distinguishes patients in ICU from healthy adults
ERR1078195	MGYA00014163	https://www.ebi.ac.uk/metagenomics/api/v1/analyses/MGYA00014163/file/ERR1078195_FASTQ_otu.tsv	Root-Host_associated-Human	Used in FEAST study: FEAST distinguishes patients in ICU from healthy adults
ERR1074655	MGYA00013747	https://www.ebi.ac.uk/metagenomics/api/v1/analyses/MGYA00013747/file/ERR1074655_FASTQ_otu.tsv	Root-Host_associated-Human	Used in FEAST study: FEAST distinguishes patients in ICU from healthy adults
ERR1160753	MGYA00016463	https://www.ebi.ac.uk/metagenomics/api/v1/analyses/MGYA00016463/file/ERR1160753_FASTQ_otu.tsv	Root-Host_associated-Human	Used in FEAST study: FEAST distinguishes patients in ICU from healthy adults
ERR1075015	MGYA00020998	https://www.ebi.ac.uk/metagenomics/api/v1/analyses/MGYA00020998/file/ERR1075015_FASTQ_otu.tsv	Root-Host_associated-Human	Used in FEAST study: FEAST distinguishes patients in ICU from healthy adults
ERR1090719	MGYA00016317	https://www.ebi.ac.uk/metagenomics/api/v1/analyses/MGYA00016317/file/ERR1090719_FASTQ_otu.tsv	Root-Host_associated-Human	Used in FEAST study: FEAST distinguishes patients in ICU from healthy adults
ERR1077321	MGYA00012895	https://www.ebi.ac.uk/metagenomics/api/v1/analyses/MGYA00012895/file/ERR1077321_FASTQ_otu.tsv	Root-Host_associated-Human	Used in FEAST study: FEAST distinguishes patients in ICU from healthy adults
ERR1073598	MGYA00013186	https://www.ebi.ac.uk/metagenomics/api/v1/analyses/MGYA00013186/file/ERR1073598_FASTQ_otu.tsv	Root-Host_associated-Human	Used in FEAST study: FEAST distinguishes patients in ICU from healthy adults
ERR1076913	MGYA00020702	https://www.ebi.ac.uk/metagenomics/api/v1/analyses/MGYA00020702/file/ERR1076913_FASTQ_otu.tsv	Root-Host_associated-Human	Used in FEAST study: FEAST distinguishes patients in ICU from healthy adults
ERR1091159	MGYA00016964	https://www.ebi.ac.uk/metagenomics/api/v1/analyses/MGYA00016964/file/ERR1091159_FASTQ_otu.tsv	Root-Host_associated-Human	Used in FEAST study: FEAST distinguishes patients in ICU from healthy adults
ERR1160332	MGYA00019198	https://www.ebi.ac.uk/metagenomics/api/v1/analyses/MGYA00019198/file/ERR1160332_FASTQ_otu.tsv	Root-Host_associated-Human	Used in FEAST study: FEAST distinguishes patients in ICU from healthy adults
ERR1089900	MGYA00018957	https://www.ebi.ac.uk/metagenomics/api/v1/analyses/MGYA00018957/file/ERR1089900_FASTQ_otu.tsv	Root-Host_associated-Human	Used in FEAST study: FEAST distinguishes patients in ICU from healthy adults
ERR1075806	MGYA00020626	https://www.ebi.ac.uk/metagenomics/api/v1/analyses/MGYA00020626/file/ERR1075806_FASTQ_otu.tsv	Root-Host_associated-Human	Used in FEAST study: FEAST distinguishes patients in ICU from healthy adults
ERR1075474	MGYA00016056	https://www.ebi.ac.uk/metagenomics/api/v1/analyses/MGYA00016056/file/ERR1075474_FASTQ_otu.tsv	Root-Host_associated-Human	Used in FEAST study: FEAST distinguishes patients in ICU from healthy adults
ERR1160495	MGYA00017921	https://www.ebi.ac.uk/metagenomics/api/v1/analyses/MGYA00017921/file/ERR1160495_FASTQ_otu.tsv	Root-Host_associated-Human	Used in FEAST study: FEAST distinguishes patients in ICU from healthy adults
ERR1074593	MGYA00019466	https://www.ebi.ac.uk/metagenomics/api/v1/analyses/MGYA00019466/file/ERR1074593_FASTQ_otu.tsv	Root-Host_associated-Human	Used in FEAST study: FEAST distinguishes patients in ICU from healthy adults
ERR1078253	MGYA00016731	https://www.ebi.ac.uk/metagenomics/api/v1/analyses/MGYA00016731/file/ERR1078253_FASTQ_otu.tsv	Root-Host_associated-Human	Used in FEAST study: FEAST distinguishes patients in ICU from healthy adults
ERR1074234	MGYA00021104	https://www.ebi.ac.uk/metagenomics/api/v1/analyses/MGYA00021104/file/ERR1074234_FASTQ_otu.tsv	Root-Host_associated-Human	Used in FEAST study: FEAST distinguishes patients in ICU from healthy adults
ERR1090227	MGYA00016634	https://www.ebi.ac.uk/metagenomics/api/v1/analyses/MGYA00016634/file/ERR1090227_FASTQ_otu.tsv	Root-Host_associated-Human	Used in FEAST study: FEAST distinguishes patients in ICU from healthy adults
ERR1090580	MGYA00015564	https://www.ebi.ac.uk/metagenomics/api/v1/analyses/MGYA00015564/file/ERR1090580_FASTQ_otu.tsv	Root-Host_associated-Human	Used in FEAST study: FEAST distinguishes patients in ICU from healthy adults
ERR1073701	MGYA00020070	https://www.ebi.ac.uk/metagenomics/api/v1/analyses/MGYA00020070/file/ERR1073701_FASTQ_otu.tsv	Root-Host_associated-Human	Used in FEAST study: FEAST distinguishes patients in ICU from healthy adults
ERR1091815	MGYA00018233	https://www.ebi.ac.uk/metagenomics/api/v1/analyses/MGYA00018233/file/ERR1091815_FASTQ_otu.tsv	Root-Host_associated-Human	Used in FEAST study: FEAST distinguishes patients in ICU from healthy adults
ERR1091467	MGYA00017833	https://www.ebi.ac.uk/metagenomics/api/v1/analyses/MGYA00017833/file/ERR1091467_FASTQ_otu.tsv	Root-Host_associated-Human	Used in FEAST study: FEAST distinguishes patients in ICU from healthy adults
ERR1075959	MGYA00018764	https://www.ebi.ac.uk/metagenomics/api/v1/analyses/MGYA00018764/file/ERR1075959_FASTQ_otu.tsv	Root-Host_associated-Human	Used in FEAST study: FEAST distinguishes patients in ICU from healthy adults
ERR1080314	MGYA00018467	https://www.ebi.ac.uk/metagenomics/api/v1/analyses/MGYA00018467/file/ERR1080314_FASTQ_otu.tsv	Root-Host_associated-Human	Used in FEAST study: FEAST distinguishes patients in ICU from healthy adults
ERR1073360	MGYA00013358	https://www.ebi.ac.uk/metagenomics/api/v1/analyses/MGYA00013358/file/ERR1073360_FASTQ_otu.tsv	Root-Host_associated-Human	Used in FEAST study: FEAST distinguishes patients in ICU from healthy adults
ERR1091006	MGYA00019830	https://www.ebi.ac.uk/metagenomics/api/v1/analyses/MGYA00019830/file/ERR1091006_FASTQ_otu.tsv	Root-Host_associated-Human	Used in FEAST study: FEAST distinguishes patients in ICU from healthy adults
ERR1090646	MGYA00014576	https://www.ebi.ac.uk/metagenomics/api/v1/analyses/MGYA00014576/file/ERR1090646_FASTQ_otu.tsv	Root-Host_associated-Human	Used in FEAST study: FEAST distinguishes patients in ICU from healthy adults
ERR1072952	MGYA00017838	https://www.ebi.ac.uk/metagenomics/api/v1/analyses/MGYA00017838/file/ERR1072952_FASTQ_otu.tsv	Root-Host_associated-Human	Used in FEAST study: FEAST distinguishes patients in ICU from healthy adults
ERR1072983	MGYA00015275	https://www.ebi.ac.uk/metagenomics/api/v1/analyses/MGYA00015275/file/ERR1072983_FASTQ_otu.tsv	Root-Host_associated-Human	Used in FEAST study: FEAST distinguishes patients in ICU from healthy adults
ERR1090697	MGYA00019647	https://www.ebi.ac.uk/metagenomics/api/v1/analyses/MGYA00019647/file/ERR1090697_FASTQ_otu.tsv	Root-Host_associated-Human	Used in FEAST study: FEAST distinguishes patients in ICU from healthy adults
ERR1077508	MGYA00020212	https://www.ebi.ac.uk/metagenomics/api/v1/analyses/MGYA00020212/file/ERR1077508_FASTQ_otu.tsv	Root-Host_associated-Human	Used in FEAST study: FEAST distinguishes patients in ICU from healthy adults
ERR1090130	MGYA00014488	https://www.ebi.ac.uk/metagenomics/api/v1/analyses/MGYA00014488/file/ERR1090130_FASTQ_otu.tsv	Root-Host_associated-Human	Used in FEAST study: FEAST distinguishes patients in ICU from healthy adults
ERR1091770	MGYA00014543	https://www.ebi.ac.uk/metagenomics/api/v1/analyses/MGYA00014543/file/ERR1091770_FASTQ_otu.tsv	Root-Host_associated-Human	Used in FEAST study: FEAST distinguishes patients in ICU from healthy adults
ERR1073864	MGYA00016059	https://www.ebi.ac.uk/metagenomics/api/v1/analyses/MGYA00016059/file/ERR1073864_FASTQ_otu.tsv	Root-Host_associated-Human	Used in FEAST study: FEAST distinguishes patients in ICU from healthy adults
ERR1075988	MGYA00013093	https://www.ebi.ac.uk/metagenomics/api/v1/analyses/MGYA00013093/file/ERR1075988_FASTQ_otu.tsv	Root-Host_associated-Human	Used in FEAST study: FEAST distinguishes patients in ICU from healthy adults
ERR1080462	MGYA00016121	https://www.ebi.ac.uk/metagenomics/api/v1/analyses/MGYA00016121/file/ERR1080462_FASTQ_otu.tsv	Root-Host_associated-Human	Used in FEAST study: FEAST distinguishes patients in ICU from healthy adults
ERR1091311	MGYA00013023	https://www.ebi.ac.uk/metagenomics/api/v1/analyses/MGYA00013023/file/ERR1091311_FASTQ_otu.tsv	Root-Host_associated-Human	Used in FEAST study: FEAST distinguishes patients in ICU from healthy adults
ERR1076729	MGYA00013723	https://www.ebi.ac.uk/metagenomics/api/v1/analyses/MGYA00013723/file/ERR1076729_FASTQ_otu.tsv	Root-Host_associated-Human	Used in FEAST study: FEAST distinguishes patients in ICU from healthy adults
ERR1073077	MGYA00014418	https://www.ebi.ac.uk/metagenomics/api/v1/analyses/MGYA00014418/file/ERR1073077_FASTQ_otu.tsv	Root-Host_associated-Human	Used in FEAST study: FEAST distinguishes patients in ICU from healthy adults
ERR1072637	MGYA00015037	https://www.ebi.ac.uk/metagenomics/api/v1/analyses/MGYA00015037/file/ERR1072637_FASTQ_otu.tsv	Root-Host_associated-Human	Used in FEAST study: FEAST distinguishes patients in ICU from healthy adults
ERR1077169	MGYA00018708	https://www.ebi.ac.uk/metagenomics/api/v1/analyses/MGYA00018708/file/ERR1077169_FASTQ_otu.tsv	Root-Host_associated-Human	Used in FEAST study: FEAST distinguishes patients in ICU from healthy adults
ERR1090923	MGYA00016151	https://www.ebi.ac.uk/metagenomics/api/v1/analyses/MGYA00016151/file/ERR1090923_FASTQ_otu.tsv	Root-Host_associated-Human	Used in FEAST study: FEAST distinguishes patients in ICU from healthy adults
ERR1090551	MGYA00019499	https://www.ebi.ac.uk/metagenomics/api/v1/analyses/MGYA00019499/file/ERR1090551_FASTQ_otu.tsv	Root-Host_associated-Human	Used in FEAST study: FEAST distinguishes patients in ICU from healthy adults
ERR1080003	MGYA00019933	https://www.ebi.ac.uk/metagenomics/api/v1/analyses/MGYA00019933/file/ERR1080003_FASTQ_otu.tsv	Root-Host_associated-Human	Used in FEAST study: FEAST distinguishes patients in ICU from healthy adults
ERR1160831	MGYA00015631	https://www.ebi.ac.uk/metagenomics/api/v1/analyses/MGYA00015631/file/ERR1160831_FASTQ_otu.tsv	Root-Host_associated-Human	Used in FEAST study: FEAST distinguishes patients in ICU from healthy adults
ERR1160443	MGYA00013365	https://www.ebi.ac.uk/metagenomics/api/v1/analyses/MGYA00013365/file/ERR1160443_FASTQ_otu.tsv	Root-Host_associated-Human	Used in FEAST study: FEAST distinguishes patients in ICU from healthy adults
ERR1075305	MGYA00014892	https://www.ebi.ac.uk/metagenomics/api/v1/analyses/MGYA00014892/file/ERR1075305_FASTQ_otu.tsv	Root-Host_associated-Human	Used in FEAST study: FEAST distinguishes patients in ICU from healthy adults
ERR1074545	MGYA00017002	https://www.ebi.ac.uk/metagenomics/api/v1/analyses/MGYA00017002/file/ERR1074545_FASTQ_otu.tsv	Root-Host_associated-Human	Used in FEAST study: FEAST distinguishes patients in ICU from healthy adults
ERR1077822	MGYA00017800	https://www.ebi.ac.uk/metagenomics/api/v1/analyses/MGYA00017800/file/ERR1077822_FASTQ_otu.tsv	Root-Host_associated-Human	Used in FEAST study: FEAST distinguishes patients in ICU from healthy adults
ERR1090068	MGYA00020396	https://www.ebi.ac.uk/metagenomics/api/v1/analyses/MGYA00020396/file/ERR1090068_FASTQ_otu.tsv	Root-Host_associated-Human	Used in FEAST study: FEAST distinguishes patients in ICU from healthy adults
ERR1091628	MGYA00020417	https://www.ebi.ac.uk/metagenomics/api/v1/analyses/MGYA00020417/file/ERR1091628_FASTQ_otu.tsv	Root-Host_associated-Human	Used in FEAST study: FEAST distinguishes patients in ICU from healthy adults
ERR1074683	MGYA00018580	https://www.ebi.ac.uk/metagenomics/api/v1/analyses/MGYA00018580/file/ERR1074683_FASTQ_otu.tsv	Root-Host_associated-Human	Used in FEAST study: FEAST distinguishes patients in ICU from healthy adults
ERR1074124	MGYA00019626	https://www.ebi.ac.uk/metagenomics/api/v1/analyses/MGYA00019626/file/ERR1074124_FASTQ_otu.tsv	Root-Host_associated-Human	Used in FEAST study: FEAST distinguishes patients in ICU from healthy adults
ERR1078143	MGYA00013896	https://www.ebi.ac.uk/metagenomics/api/v1/analyses/MGYA00013896/file/ERR1078143_FASTQ_otu.tsv	Root-Host_associated-Human	Used in FEAST study: FEAST distinguishes patients in ICU from healthy adults
ERR1160785	MGYA00016711	https://www.ebi.ac.uk/metagenomics/api/v1/analyses/MGYA00016711/file/ERR1160785_FASTQ_otu.tsv	Root-Host_associated-Human	Used in FEAST study: FEAST distinguishes patients in ICU from healthy adults
ERR1075764	MGYA00017029	https://www.ebi.ac.uk/metagenomics/api/v1/analyses/MGYA00017029/file/ERR1075764_FASTQ_otu.tsv	Root-Host_associated-Human	Used in FEAST study: FEAST distinguishes patients in ICU from healthy adults
ERR1073688	MGYA00017064	https://www.ebi.ac.uk/metagenomics/api/v1/analyses/MGYA00017064/file/ERR1073688_FASTQ_otu.tsv	Root-Host_associated-Human	Used in FEAST study: FEAST distinguishes patients in ICU from healthy adults
ERR1091249	MGYA00015953	https://www.ebi.ac.uk/metagenomics/api/v1/analyses/MGYA00015953/file/ERR1091249_FASTQ_otu.tsv	Root-Host_associated-Human	Used in FEAST study: FEAST distinguishes patients in ICU from healthy adults
ERR1076671	MGYA00019615	https://www.ebi.ac.uk/metagenomics/api/v1/analyses/MGYA00019615/file/ERR1076671_FASTQ_otu.tsv	Root-Host_associated-Human	Used in FEAST study: FEAST distinguishes patients in ICU from healthy adults
ERR1077031	MGYA00013989	https://www.ebi.ac.uk/metagenomics/api/v1/analyses/MGYA00013989/file/ERR1077031_FASTQ_otu.tsv	Root-Host_associated-Human	Used in FEAST study: FEAST distinguishes patients in ICU from healthy adults
ERR1090409	MGYA00013072	https://www.ebi.ac.uk/metagenomics/api/v1/analyses/MGYA00013072/file/ERR1090409_FASTQ_otu.tsv	Root-Host_associated-Human	Used in FEAST study: FEAST distinguishes patients in ICU from healthy adults
ERR1077747	MGYA00016361	https://www.ebi.ac.uk/metagenomics/api/v1/analyses/MGYA00016361/file/ERR1077747_FASTQ_otu.tsv	Root-Host_associated-Human	Used in FEAST study: FEAST distinguishes patients in ICU from healthy adults
ERR1073659	MGYA00014766	https://www.ebi.ac.uk/metagenomics/api/v1/analyses/MGYA00014766/file/ERR1073659_FASTQ_otu.tsv	Root-Host_associated-Human	Used in FEAST study: FEAST distinguishes patients in ICU from healthy adults
ERR1091298	MGYA00018524	https://www.ebi.ac.uk/metagenomics/api/v1/analyses/MGYA00018524/file/ERR1091298_FASTQ_otu.tsv	Root-Host_associated-Human	Used in FEAST study: FEAST distinguishes patients in ICU from healthy adults
ERR1075012	MGYA00021010	https://www.ebi.ac.uk/metagenomics/api/v1/analyses/MGYA00021010/file/ERR1075012_FASTQ_otu.tsv	Root-Host_associated-Human	Used in FEAST study: FEAST distinguishes patients in ICU from healthy adults
ERR1160754	MGYA00014427	https://www.ebi.ac.uk/metagenomics/api/v1/analyses/MGYA00014427/file/ERR1160754_FASTQ_otu.tsv	Root-Host_associated-Human	Used in FEAST study: FEAST distinguishes patients in ICU from healthy adults
ERR1074652	MGYA00013748	https://www.ebi.ac.uk/metagenomics/api/v1/analyses/MGYA00013748/file/ERR1074652_FASTQ_otu.tsv	Root-Host_associated-Human	Used in FEAST study: FEAST distinguishes patients in ICU from healthy adults
ERR1078192	MGYA00014162	https://www.ebi.ac.uk/metagenomics/api/v1/analyses/MGYA00014162/file/ERR1078192_FASTQ_otu.tsv	Root-Host_associated-Human	Used in FEAST study: FEAST distinguishes patients in ICU from healthy adults
ERR1076914	MGYA00020709	https://www.ebi.ac.uk/metagenomics/api/v1/analyses/MGYA00020709/file/ERR1076914_FASTQ_otu.tsv	Root-Host_associated-Human	Used in FEAST study: FEAST distinguishes patients in ICU from healthy adults
ERR1073238	MGYA00017107	https://www.ebi.ac.uk/metagenomics/api/v1/analyses/MGYA00017107/file/ERR1073238_FASTQ_otu.tsv	Root-Host_associated-Human	Used in FEAST study: FEAST distinguishes patients in ICU from healthy adults
ERR1077326	MGYA00013282	https://www.ebi.ac.uk/metagenomics/api/v1/analyses/MGYA00013282/file/ERR1077326_FASTQ_otu.tsv	Root-Host_associated-Human	Used in FEAST study: FEAST distinguishes patients in ICU from healthy adults
ERR1078254	MGYA00016728	https://www.ebi.ac.uk/metagenomics/api/v1/analyses/MGYA00016728/file/ERR1078254_FASTQ_otu.tsv	Root-Host_associated-Human	Used in FEAST study: FEAST distinguishes patients in ICU from healthy adults
ERR1074233	MGYA00021103	https://www.ebi.ac.uk/metagenomics/api/v1/analyses/MGYA00021103/file/ERR1074233_FASTQ_otu.tsv	Root-Host_associated-Human	Used in FEAST study: FEAST distinguishes patients in ICU from healthy adults
ERR1074594	MGYA00019469	https://www.ebi.ac.uk/metagenomics/api/v1/analyses/MGYA00019469/file/ERR1074594_FASTQ_otu.tsv	Root-Host_associated-Human	Used in FEAST study: FEAST distinguishes patients in ICU from healthy adults
ERR1075473	MGYA00016061	https://www.ebi.ac.uk/metagenomics/api/v1/analyses/MGYA00016061/file/ERR1075473_FASTQ_otu.tsv	Root-Host_associated-Human	Used in FEAST study: FEAST distinguishes patients in ICU from healthy adults
ERR1075801	MGYA00018157	https://www.ebi.ac.uk/metagenomics/api/v1/analyses/MGYA00018157/file/ERR1075801_FASTQ_otu.tsv	Root-Host_associated-Human	Used in FEAST study: FEAST distinguishes patients in ICU from healthy adults
ERR1160492	MGYA00017914	https://www.ebi.ac.uk/metagenomics/api/v1/analyses/MGYA00017914/file/ERR1160492_FASTQ_otu.tsv	Root-Host_associated-Human	Used in FEAST study: FEAST distinguishes patients in ICU from healthy adults
ERR1089907	MGYA00019923	https://www.ebi.ac.uk/metagenomics/api/v1/analyses/MGYA00019923/file/ERR1089907_FASTQ_otu.tsv	Root-Host_associated-Human	Used in FEAST study: FEAST distinguishes patients in ICU from healthy adults
ERR1160335	MGYA00019195	https://www.ebi.ac.uk/metagenomics/api/v1/analyses/MGYA00019195/file/ERR1160335_FASTQ_otu.tsv	Root-Host_associated-Human	Used in FEAST study: FEAST distinguishes patients in ICU from healthy adults
ERR1077663	MGYA00012959	https://www.ebi.ac.uk/metagenomics/api/v1/analyses/MGYA00012959/file/ERR1077663_FASTQ_otu.tsv	Root-Host_associated-Human	Used in FEAST study: FEAST distinguishes patients in ICU from healthy adults
ERR1076784	MGYA00014571	https://www.ebi.ac.uk/metagenomics/api/v1/analyses/MGYA00014571/file/ERR1076784_FASTQ_otu.tsv	Root-Host_associated-Human	Used in FEAST study: FEAST distinguishes patients in ICU from healthy adults
ERR1076023	MGYA00017018	https://www.ebi.ac.uk/metagenomics/api/v1/analyses/MGYA00017018/file/ERR1076023_FASTQ_otu.tsv	Root-Host_associated-Human	Used in FEAST study: FEAST distinguishes patients in ICU from healthy adults
ERR1091869	MGYA00013655	https://www.ebi.ac.uk/metagenomics/api/v1/analyses/MGYA00013655/file/ERR1091869_FASTQ_otu.tsv	Root-Host_associated-Human	Used in FEAST study: FEAST distinguishes patients in ICU from healthy adults
ERR1075691	MGYA00013174	https://www.ebi.ac.uk/metagenomics/api/v1/analyses/MGYA00013174/file/ERR1075691_FASTQ_otu.tsv	Root-Host_associated-Human	Used in FEAST study: FEAST distinguishes patients in ICU from healthy adults
ERR1160670	MGYA00015732	https://www.ebi.ac.uk/metagenomics/api/v1/analyses/MGYA00015732/file/ERR1160670_FASTQ_otu.tsv	Root-Host_associated-Human	Used in FEAST study: FEAST distinguishes patients in ICU from healthy adults
ERR1075136	MGYA00018338	https://www.ebi.ac.uk/metagenomics/api/v1/analyses/MGYA00018338/file/ERR1075136_FASTQ_otu.tsv	Root-Host_associated-Human	Used in FEAST study: FEAST distinguishes patients in ICU from healthy adults
ERR1089797	MGYA00020644	https://www.ebi.ac.uk/metagenomics/api/v1/analyses/MGYA00020644/file/ERR1089797_FASTQ_otu.tsv	Root-Host_associated-Human	Used in FEAST study: FEAST distinguishes patients in ICU from healthy adults
ERR1074776	MGYA00015309	https://www.ebi.ac.uk/metagenomics/api/v1/analyses/MGYA00015309/file/ERR1074776_FASTQ_otu.tsv	Root-Host_associated-Human	Used in FEAST study: FEAST distinguishes patients in ICU from healthy adults
ERR1076830	MGYA00013559	https://www.ebi.ac.uk/metagenomics/api/v1/analyses/MGYA00013559/file/ERR1076830_FASTQ_otu.tsv	Root-Host_associated-Human	Used in FEAST study: FEAST distinguishes patients in ICU from healthy adults
ERR1077202	MGYA00018932	https://www.ebi.ac.uk/metagenomics/api/v1/analyses/MGYA00018932/file/ERR1077202_FASTQ_otu.tsv	Root-Host_associated-Human	Used in FEAST study: FEAST distinguishes patients in ICU from healthy adults
ERR1074317	MGYA00019156	https://www.ebi.ac.uk/metagenomics/api/v1/analyses/MGYA00019156/file/ERR1074317_FASTQ_otu.tsv	Root-Host_associated-Human	Used in FEAST study: FEAST distinguishes patients in ICU from healthy adults
ERR1080368	MGYA00013596	https://www.ebi.ac.uk/metagenomics/api/v1/analyses/MGYA00013596/file/ERR1080368_FASTQ_otu.tsv	Root-Host_associated-Human	Used in FEAST study: FEAST distinguishes patients in ICU from healthy adults
ERR1089823	MGYA00019829	https://www.ebi.ac.uk/metagenomics/api/v1/analyses/MGYA00019829/file/ERR1089823_FASTQ_otu.tsv	Root-Host_associated-Human	Used in FEAST study: FEAST distinguishes patients in ICU from healthy adults
ERR1075925	MGYA00014526	https://www.ebi.ac.uk/metagenomics/api/v1/analyses/MGYA00014526/file/ERR1075925_FASTQ_otu.tsv	Root-Host_associated-Human	Used in FEAST study: FEAST distinguishes patients in ICU from healthy adults
ERR1075557	MGYA00016864	https://www.ebi.ac.uk/metagenomics/api/v1/analyses/MGYA00016864/file/ERR1075557_FASTQ_otu.tsv	Root-Host_associated-Human	Used in FEAST study: FEAST distinguishes patients in ICU from healthy adults
ERR1079942	MGYA00013886	https://www.ebi.ac.uk/metagenomics/api/v1/analyses/MGYA00013886/file/ERR1079942_FASTQ_otu.tsv	Root-Host_associated-Human	Used in FEAST study: FEAST distinguishes patients in ICU from healthy adults
ERR1075221	MGYA00013310	https://www.ebi.ac.uk/metagenomics/api/v1/analyses/MGYA00013310/file/ERR1075221_FASTQ_otu.tsv	Root-Host_associated-Human	Used in FEAST study: FEAST distinguishes patients in ICU from healthy adults
ERR1160567	MGYA00013318	https://www.ebi.ac.uk/metagenomics/api/v1/analyses/MGYA00013318/file/ERR1160567_FASTQ_otu.tsv	Root-Host_associated-Human	Used in FEAST study: FEAST distinguishes patients in ICU from healthy adults
ERR1079993	MGYA00019149	https://www.ebi.ac.uk/metagenomics/api/v1/analyses/MGYA00019149/file/ERR1079993_FASTQ_otu.tsv	Root-Host_associated-Human	Used in FEAST study: FEAST distinguishes patients in ICU from healthy adults
ERR1075586	MGYA00020504	https://www.ebi.ac.uk/metagenomics/api/v1/analyses/MGYA00020504/file/ERR1075586_FASTQ_otu.tsv	Root-Host_associated-Human	Used in FEAST study: FEAST distinguishes patients in ICU from healthy adults
ERR1074813	MGYA00017230	https://www.ebi.ac.uk/metagenomics/api/v1/analyses/MGYA00017230/file/ERR1074813_FASTQ_otu.tsv	Root-Host_associated-Human	Used in FEAST study: FEAST distinguishes patients in ICU from healthy adults
ERR1074461	MGYA00018564	https://www.ebi.ac.uk/metagenomics/api/v1/analyses/MGYA00018564/file/ERR1074461_FASTQ_otu.tsv	Root-Host_associated-Human	Used in FEAST study: FEAST distinguishes patients in ICU from healthy adults
ERR1077574	MGYA00016237	https://www.ebi.ac.uk/metagenomics/api/v1/analyses/MGYA00016237/file/ERR1077574_FASTQ_otu.tsv	Root-Host_associated-Human	Used in FEAST study: FEAST distinguishes patients in ICU from healthy adults
ERR1077906	MGYA00019381	https://www.ebi.ac.uk/metagenomics/api/v1/analyses/MGYA00019381/file/ERR1077906_FASTQ_otu.tsv	Root-Host_associated-Human	Used in FEAST study: FEAST distinguishes patients in ICU from healthy adults
ERR1073818	MGYA00019437	https://www.ebi.ac.uk/metagenomics/api/v1/analyses/MGYA00019437/file/ERR1073818_FASTQ_otu.tsv	Root-Host_associated-Human	Used in FEAST study: FEAST distinguishes patients in ICU from healthy adults
ERR1074000	MGYA00012945	https://www.ebi.ac.uk/metagenomics/api/v1/analyses/MGYA00012945/file/ERR1074000_FASTQ_otu.tsv	Root-Host_associated-Human	Used in FEAST study: FEAST distinguishes patients in ICU from healthy adults
ERR1078067	MGYA00013264	https://www.ebi.ac.uk/metagenomics/api/v1/analyses/MGYA00013264/file/ERR1078067_FASTQ_otu.tsv	Root-Host_associated-Human	Used in FEAST study: FEAST distinguishes patients in ICU from healthy adults
ERR1075640	MGYA00015358	https://www.ebi.ac.uk/metagenomics/api/v1/analyses/MGYA00015358/file/ERR1075640_FASTQ_otu.tsv	Root-Host_associated-Human	Used in FEAST study: FEAST distinguishes patients in ICU from healthy adults
ERR1089746	MGYA00015786	https://www.ebi.ac.uk/metagenomics/api/v1/analyses/MGYA00015786/file/ERR1089746_FASTQ_otu.tsv	Root-Host_associated-Human	Used in FEAST study: FEAST distinguishes patients in ICU from healthy adults
ERR1076755	MGYA00018300	https://www.ebi.ac.uk/metagenomics/api/v1/analyses/MGYA00018300/file/ERR1076755_FASTQ_otu.tsv	Root-Host_associated-Human	Used in FEAST study: FEAST distinguishes patients in ICU from healthy adults
ERR1077115	MGYA00015267	https://www.ebi.ac.uk/metagenomics/api/v1/analyses/MGYA00015267/file/ERR1077115_FASTQ_otu.tsv	Root-Host_associated-Human	Used in FEAST study: FEAST distinguishes patients in ICU from healthy adults
ERR1090014	MGYA00016442	https://www.ebi.ac.uk/metagenomics/api/v1/analyses/MGYA00016442/file/ERR1090014_FASTQ_otu.tsv	Root-Host_associated-Human	Used in FEAST study: FEAST distinguishes patients in ICU from healthy adults
ERR1073532	MGYA00019948	https://www.ebi.ac.uk/metagenomics/api/v1/analyses/MGYA00019948/file/ERR1073532_FASTQ_otu.tsv	Root-Host_associated-Human	Used in FEAST study: FEAST distinguishes patients in ICU from healthy adults
ERR1073940	MGYA00017752	https://www.ebi.ac.uk/metagenomics/api/v1/analyses/MGYA00017752/file/ERR1073940_FASTQ_otu.tsv	Root-Host_associated-Human	Used in FEAST study: FEAST distinguishes patients in ICU from healthy adults
ERR1073295	MGYA00016182	https://www.ebi.ac.uk/metagenomics/api/v1/analyses/MGYA00016182/file/ERR1073295_FASTQ_otu.tsv	Root-Host_associated-Human	Used in FEAST study: FEAST distinguishes patients in ICU from healthy adults
ERR1160398	MGYA00017957	https://www.ebi.ac.uk/metagenomics/api/v1/analyses/MGYA00017957/file/ERR1160398_FASTQ_otu.tsv	Root-Host_associated-Human	Used in FEAST study: FEAST distinguishes patients in ICU from healthy adults
ERR1075379	MGYA00019161	https://www.ebi.ac.uk/metagenomics/api/v1/analyses/MGYA00019161/file/ERR1075379_FASTQ_otu.tsv	Root-Host_associated-Human	Used in FEAST study: FEAST distinguishes patients in ICU from healthy adults
ERR1074539	MGYA00020917	https://www.ebi.ac.uk/metagenomics/api/v1/analyses/MGYA00020917/file/ERR1074539_FASTQ_otu.tsv	Root-Host_associated-Human	Used in FEAST study: FEAST distinguishes patients in ICU from healthy adults
ERR1091235	MGYA00019393	https://www.ebi.ac.uk/metagenomics/api/v1/analyses/MGYA00019393/file/ERR1091235_FASTQ_otu.tsv	Root-Host_associated-Human	Used in FEAST study: FEAST distinguishes patients in ICU from healthy adults
ERR1073153	MGYA00015721	https://www.ebi.ac.uk/metagenomics/api/v1/analyses/MGYA00015721/file/ERR1073153_FASTQ_otu.tsv	Root-Host_associated-Human	Used in FEAST study: FEAST distinguishes patients in ICU from healthy adults
ERR1091592	MGYA00013385	https://www.ebi.ac.uk/metagenomics/api/v1/analyses/MGYA00013385/file/ERR1091592_FASTQ_otu.tsv	Root-Host_associated-Human	Used in FEAST study: FEAST distinguishes patients in ICU from healthy adults
ERR1072713	MGYA00013783	https://www.ebi.ac.uk/metagenomics/api/v1/analyses/MGYA00013783/file/ERR1072713_FASTQ_otu.tsv	Root-Host_associated-Human	Used in FEAST study: FEAST distinguishes patients in ICU from healthy adults
ERR1090475	MGYA00017954	https://www.ebi.ac.uk/metagenomics/api/v1/analyses/MGYA00017954/file/ERR1090475_FASTQ_otu.tsv	Root-Host_associated-Human	Used in FEAST study: FEAST distinguishes patients in ICU from healthy adults
ERR1090807	MGYA00018346	https://www.ebi.ac.uk/metagenomics/api/v1/analyses/MGYA00018346/file/ERR1090807_FASTQ_otu.tsv	Root-Host_associated-Human	Used in FEAST study: FEAST distinguishes patients in ICU from healthy adults
ERR1074158	MGYA00014734	https://www.ebi.ac.uk/metagenomics/api/v1/analyses/MGYA00014734/file/ERR1074158_FASTQ_otu.tsv	Root-Host_associated-Human	Used in FEAST study: FEAST distinguishes patients in ICU from healthy adults
ERR1078698	MGYA00014310	https://www.ebi.ac.uk/metagenomics/api/v1/analyses/MGYA00014310/file/ERR1078698_FASTQ_otu.tsv	Root-Host_associated-Human	Used in FEAST study: FEAST distinguishes patients in ICU from healthy adults
ERR1075718	MGYA00013574	https://www.ebi.ac.uk/metagenomics/api/v1/analyses/MGYA00013574/file/ERR1075718_FASTQ_otu.tsv	Root-Host_associated-Human	Used in FEAST study: FEAST distinguishes patients in ICU from healthy adults
ERR1080127	MGYA00013940	https://www.ebi.ac.uk/metagenomics/api/v1/analyses/MGYA00013940/file/ERR1080127_FASTQ_otu.tsv	Root-Host_associated-Human	Used in FEAST study: FEAST distinguishes patients in ICU from healthy adults
ERR1160728	MGYA00018108	https://www.ebi.ac.uk/metagenomics/api/v1/analyses/MGYA00018108/file/ERR1160728_FASTQ_otu.tsv	Root-Host_associated-Human	Used in FEAST study: FEAST distinguishes patients in ICU from healthy adults
ERR1074189	MGYA00017616	https://www.ebi.ac.uk/metagenomics/api/v1/analyses/MGYA00017616/file/ERR1074189_FASTQ_otu.tsv	Root-Host_associated-Human	Used in FEAST study: FEAST distinguishes patients in ICU from healthy adults
ERR1090303	MGYA00014953	https://www.ebi.ac.uk/metagenomics/api/v1/analyses/MGYA00014953/file/ERR1090303_FASTQ_otu.tsv	Root-Host_associated-Human	Used in FEAST study: FEAST distinguishes patients in ICU from healthy adults
ERR1073182	MGYA00018265	https://www.ebi.ac.uk/metagenomics/api/v1/analyses/MGYA00018265/file/ERR1073182_FASTQ_otu.tsv	Root-Host_associated-Human	Used in FEAST study: FEAST distinguishes patients in ICU from healthy adults
ERR1073625	MGYA00017911	https://www.ebi.ac.uk/metagenomics/api/v1/analyses/MGYA00017911/file/ERR1073625_FASTQ_otu.tsv	Root-Host_associated-Human	Used in FEAST study: FEAST distinguishes patients in ICU from healthy adults
ERR1091543	MGYA00019132	https://www.ebi.ac.uk/metagenomics/api/v1/analyses/MGYA00019132/file/ERR1091543_FASTQ_otu.tsv	Root-Host_associated-Human	Used in FEAST study: FEAST distinguishes patients in ICU from healthy adults
ERR1078228	MGYA00020685	https://www.ebi.ac.uk/metagenomics/api/v1/analyses/MGYA00020685/file/ERR1078228_FASTQ_otu.tsv	Root-Host_associated-Human	Used in FEAST study: FEAST distinguishes patients in ICU from healthy adults
ERR1080230	MGYA00017244	https://www.ebi.ac.uk/metagenomics/api/v1/analyses/MGYA00017244/file/ERR1080230_FASTQ_otu.tsv	Root-Host_associated-Human	Used in FEAST study: FEAST distinguishes patients in ICU from healthy adults
ERR1160349	MGYA00014106	https://www.ebi.ac.uk/metagenomics/api/v1/analyses/MGYA00014106/file/ERR1160349_FASTQ_otu.tsv	Root-Host_associated-Human	Used in FEAST study: FEAST distinguishes patients in ICU from healthy adults
ERR1073991	MGYA00019858	https://www.ebi.ac.uk/metagenomics/api/v1/analyses/MGYA00019858/file/ERR1073991_FASTQ_otu.tsv	Root-Host_associated-Human	Used in FEAST study: FEAST distinguishes patients in ICU from healthy adults
ERR1091685	MGYA00019548	https://www.ebi.ac.uk/metagenomics/api/v1/analyses/MGYA00019548/file/ERR1091685_FASTQ_otu.tsv	Root-Host_associated-Human	Used in FEAST study: FEAST distinguishes patients in ICU from healthy adults
ERR1076968	MGYA00016749	https://www.ebi.ac.uk/metagenomics/api/v1/analyses/MGYA00016749/file/ERR1076968_FASTQ_otu.tsv	Root-Host_associated-Human	Used in FEAST study: FEAST distinguishes patients in ICU from healthy adults
ERR1073244	MGYA00020754	https://www.ebi.ac.uk/metagenomics/api/v1/analyses/MGYA00020754/file/ERR1073244_FASTQ_otu.tsv	Root-Host_associated-Human	Used in FEAST study: FEAST distinguishes patients in ICU from healthy adults
ERR1091122	MGYA00013237	https://www.ebi.ac.uk/metagenomics/api/v1/analyses/MGYA00013237/file/ERR1091122_FASTQ_otu.tsv	Root-Host_associated-Human	Used in FEAST study: FEAST distinguishes patients in ICU from healthy adults
ERR1090762	MGYA00012866	https://www.ebi.ac.uk/metagenomics/api/v1/analyses/MGYA00012866/file/ERR1090762_FASTQ_otu.tsv	Root-Host_associated-Human	Used in FEAST study: FEAST distinguishes patients in ICU from healthy adults
ERR1072876	MGYA00020871	https://www.ebi.ac.uk/metagenomics/api/v1/analyses/MGYA00020871/file/ERR1072876_FASTQ_otu.tsv	Root-Host_associated-Human	Used in FEAST study: FEAST distinguishes patients in ICU from healthy adults
ERR1160745	MGYA00013140	https://www.ebi.ac.uk/metagenomics/api/v1/analyses/MGYA00013140/file/ERR1160745_FASTQ_otu.tsv	Root-Host_associated-Human	Used in FEAST study: FEAST distinguishes patients in ICU from healthy adults
ERR1075003	MGYA00019223	https://www.ebi.ac.uk/metagenomics/api/v1/analyses/MGYA00019223/file/ERR1075003_FASTQ_otu.tsv	Root-Host_associated-Human	Used in FEAST study: FEAST distinguishes patients in ICU from healthy adults
ERR1078183	MGYA00018114	https://www.ebi.ac.uk/metagenomics/api/v1/analyses/MGYA00018114/file/ERR1078183_FASTQ_otu.tsv	Root-Host_associated-Human	Used in FEAST study: FEAST distinguishes patients in ICU from healthy adults
ERR1074643	MGYA00018027	https://www.ebi.ac.uk/metagenomics/api/v1/analyses/MGYA00018027/file/ERR1074643_FASTQ_otu.tsv	Root-Host_associated-Human	Used in FEAST study: FEAST distinguishes patients in ICU from healthy adults
ERR1077756	MGYA00020324	https://www.ebi.ac.uk/metagenomics/api/v1/analyses/MGYA00020324/file/ERR1077756_FASTQ_otu.tsv	Root-Host_associated-Human	Used in FEAST study: FEAST distinguishes patients in ICU from healthy adults
ERR1091289	MGYA00015364	https://www.ebi.ac.uk/metagenomics/api/v1/analyses/MGYA00015364/file/ERR1091289_FASTQ_otu.tsv	Root-Host_associated-Human	Used in FEAST study: FEAST distinguishes patients in ICU from healthy adults
ERR1073648	MGYA00018735	https://www.ebi.ac.uk/metagenomics/api/v1/analyses/MGYA00018735/file/ERR1073648_FASTQ_otu.tsv	Root-Host_associated-Human	Used in FEAST study: FEAST distinguishes patients in ICU from healthy adults
ERR1074585	MGYA00015187	https://www.ebi.ac.uk/metagenomics/api/v1/analyses/MGYA00015187/file/ERR1074585_FASTQ_otu.tsv	Root-Host_associated-Human	Used in FEAST study: FEAST distinguishes patients in ICU from healthy adults
ERR1078245	MGYA00020937	https://www.ebi.ac.uk/metagenomics/api/v1/analyses/MGYA00020937/file/ERR1078245_FASTQ_otu.tsv	Root-Host_associated-Human	Used in FEAST study: FEAST distinguishes patients in ICU from healthy adults
ERR1074222	MGYA00017163	https://www.ebi.ac.uk/metagenomics/api/v1/analyses/MGYA00017163/file/ERR1074222_FASTQ_otu.tsv	Root-Host_associated-Human	Used in FEAST study: FEAST distinguishes patients in ICU from healthy adults
ERR1089916	MGYA00017734	https://www.ebi.ac.uk/metagenomics/api/v1/analyses/MGYA00017734/file/ERR1089916_FASTQ_otu.tsv	Root-Host_associated-Human	Used in FEAST study: FEAST distinguishes patients in ICU from healthy adults
ERR1160324	MGYA00014927	https://www.ebi.ac.uk/metagenomics/api/v1/analyses/MGYA00014927/file/ERR1160324_FASTQ_otu.tsv	Root-Host_associated-Human	Used in FEAST study: FEAST distinguishes patients in ICU from healthy adults
ERR1075810	MGYA00016670	https://www.ebi.ac.uk/metagenomics/api/v1/analyses/MGYA00016670/file/ERR1075810_FASTQ_otu.tsv	Root-Host_associated-Human	Used in FEAST study: FEAST distinguishes patients in ICU from healthy adults
ERR1075462	MGYA00020060	https://www.ebi.ac.uk/metagenomics/api/v1/analyses/MGYA00020060/file/ERR1075462_FASTQ_otu.tsv	Root-Host_associated-Human	Used in FEAST study: FEAST distinguishes patients in ICU from healthy adults
ERR1160483	MGYA00013920	https://www.ebi.ac.uk/metagenomics/api/v1/analyses/MGYA00013920/file/ERR1160483_FASTQ_otu.tsv	Root-Host_associated-Human	Used in FEAST study: FEAST distinguishes patients in ICU from healthy adults
ERR1076905	MGYA00016428	https://www.ebi.ac.uk/metagenomics/api/v1/analyses/MGYA00016428/file/ERR1076905_FASTQ_otu.tsv	Root-Host_associated-Human	Used in FEAST study: FEAST distinguishes patients in ICU from healthy adults
ERR1073229	MGYA00021073	https://www.ebi.ac.uk/metagenomics/api/v1/analyses/MGYA00021073/file/ERR1073229_FASTQ_otu.tsv	Root-Host_associated-Human	Used in FEAST study: FEAST distinguishes patients in ICU from healthy adults
ERR1077490	MGYA00015450	https://www.ebi.ac.uk/metagenomics/api/v1/analyses/MGYA00015450/file/ERR1077490_FASTQ_otu.tsv	Root-Host_associated-Human	Used in FEAST study: FEAST distinguishes patients in ICU from healthy adults
ERR1077337	MGYA00016946	https://www.ebi.ac.uk/metagenomics/api/v1/analyses/MGYA00016946/file/ERR1077337_FASTQ_otu.tsv	Root-Host_associated-Human	Used in FEAST study: FEAST distinguishes patients in ICU from healthy adults
ERR1077441	MGYA00018856	https://www.ebi.ac.uk/metagenomics/api/v1/analyses/MGYA00018856/file/ERR1077441_FASTQ_otu.tsv	Root-Host_associated-Human	Used in FEAST study: FEAST distinguishes patients in ICU from healthy adults
ERR1077833	MGYA00018449	https://www.ebi.ac.uk/metagenomics/api/v1/analyses/MGYA00018449/file/ERR1077833_FASTQ_otu.tsv	Root-Host_associated-Human	Used in FEAST study: FEAST distinguishes patients in ICU from healthy adults
ERR1090079	MGYA00016011	https://www.ebi.ac.uk/metagenomics/api/v1/analyses/MGYA00016011/file/ERR1090079_FASTQ_otu.tsv	Root-Host_associated-Human	Used in FEAST study: FEAST distinguishes patients in ICU from healthy adults
ERR1091639	MGYA00016475	https://www.ebi.ac.uk/metagenomics/api/v1/analyses/MGYA00016475/file/ERR1091639_FASTQ_otu.tsv	Root-Host_associated-Human	Used in FEAST study: FEAST distinguishes patients in ICU from healthy adults
ERR1075314	MGYA00018839	https://www.ebi.ac.uk/metagenomics/api/v1/analyses/MGYA00018839/file/ERR1075314_FASTQ_otu.tsv	Root-Host_associated-Human	Used in FEAST study: FEAST distinguishes patients in ICU from healthy adults
ERR1160452	MGYA00017407	https://www.ebi.ac.uk/metagenomics/api/v1/analyses/MGYA00017407/file/ERR1160452_FASTQ_otu.tsv	Root-Host_associated-Human	Used in FEAST study: FEAST distinguishes patients in ICU from healthy adults
ERR1160820	MGYA00016564	https://www.ebi.ac.uk/metagenomics/api/v1/analyses/MGYA00016564/file/ERR1160820_FASTQ_otu.tsv	Root-Host_associated-Human	Used in FEAST study: FEAST distinguishes patients in ICU from healthy adults
ERR1074554	MGYA00013613	https://www.ebi.ac.uk/metagenomics/api/v1/analyses/MGYA00013613/file/ERR1074554_FASTQ_otu.tsv	Root-Host_associated-Human	Used in FEAST study: FEAST distinguishes patients in ICU from healthy adults
ERR1091258	MGYA00017369	https://www.ebi.ac.uk/metagenomics/api/v1/analyses/MGYA00017369/file/ERR1091258_FASTQ_otu.tsv	Root-Host_associated-Human	Used in FEAST study: FEAST distinguishes patients in ICU from healthy adults
ERR1076660	MGYA00015612	https://www.ebi.ac.uk/metagenomics/api/v1/analyses/MGYA00015612/file/ERR1076660_FASTQ_otu.tsv	Root-Host_associated-Human	Used in FEAST study: FEAST distinguishes patients in ICU from healthy adults
ERR1073699	MGYA00013032	https://www.ebi.ac.uk/metagenomics/api/v1/analyses/MGYA00013032/file/ERR1073699_FASTQ_otu.tsv	Root-Host_associated-Human	Used in FEAST study: FEAST distinguishes patients in ICU from healthy adults
ERR1077020	MGYA00017968	https://www.ebi.ac.uk/metagenomics/api/v1/analyses/MGYA00017968/file/ERR1077020_FASTQ_otu.tsv	Root-Host_associated-Human	Used in FEAST study: FEAST distinguishes patients in ICU from healthy adults
ERR1090418	MGYA00017120	https://www.ebi.ac.uk/metagenomics/api/v1/analyses/MGYA00017120/file/ERR1090418_FASTQ_otu.tsv	Root-Host_associated-Human	Used in FEAST study: FEAST distinguishes patients in ICU from healthy adults
ERR1077787	MGYA00014592	https://www.ebi.ac.uk/metagenomics/api/v1/analyses/MGYA00014592/file/ERR1077787_FASTQ_otu.tsv	Root-Host_associated-Human	Used in FEAST study: FEAST distinguishes patients in ICU from healthy adults
ERR1074135	MGYA00015624	https://www.ebi.ac.uk/metagenomics/api/v1/analyses/MGYA00015624/file/ERR1074135_FASTQ_otu.tsv	Root-Host_associated-Human	Used in FEAST study: FEAST distinguishes patients in ICU from healthy adults
ERR1078152	MGYA00015887	https://www.ebi.ac.uk/metagenomics/api/v1/analyses/MGYA00015887/file/ERR1078152_FASTQ_otu.tsv	Root-Host_associated-Human	Used in FEAST study: FEAST distinguishes patients in ICU from healthy adults
ERR1074692	MGYA00014332	https://www.ebi.ac.uk/metagenomics/api/v1/analyses/MGYA00014332/file/ERR1074692_FASTQ_otu.tsv	Root-Host_associated-Human	Used in FEAST study: FEAST distinguishes patients in ICU from healthy adults
ERR1160794	MGYA00020914	https://www.ebi.ac.uk/metagenomics/api/v1/analyses/MGYA00020914/file/ERR1160794_FASTQ_otu.tsv	Root-Host_associated-Human	Used in FEAST study: FEAST distinguishes patients in ICU from healthy adults
ERR1075775	MGYA00020973	https://www.ebi.ac.uk/metagenomics/api/v1/analyses/MGYA00020973/file/ERR1075775_FASTQ_otu.tsv	Root-Host_associated-Human	Used in FEAST study: FEAST distinguishes patients in ICU from healthy adults
ERR1089673	MGYA00019344	https://www.ebi.ac.uk/metagenomics/api/v1/analyses/MGYA00019344/file/ERR1089673_FASTQ_otu.tsv	Root-Host_associated-Human	Used in FEAST study: FEAST distinguishes patients in ICU from healthy adults
ERR1075999	MGYA00017133	https://www.ebi.ac.uk/metagenomics/api/v1/analyses/MGYA00017133/file/ERR1075999_FASTQ_otu.tsv	Root-Host_associated-Human	Used in FEAST study: FEAST distinguishes patients in ICU from healthy adults
ERR1077519	MGYA00015912	https://www.ebi.ac.uk/metagenomics/api/v1/analyses/MGYA00015912/file/ERR1077519_FASTQ_otu.tsv	Root-Host_associated-Human	Used in FEAST study: FEAST distinguishes patients in ICU from healthy adults
ERR1090121	MGYA00018481	https://www.ebi.ac.uk/metagenomics/api/v1/analyses/MGYA00018481/file/ERR1090121_FASTQ_otu.tsv	Root-Host_associated-Human	Used in FEAST study: FEAST distinguishes patients in ICU from healthy adults
ERR1072992	MGYA00019566	https://www.ebi.ac.uk/metagenomics/api/v1/analyses/MGYA00019566/file/ERR1072992_FASTQ_otu.tsv	Root-Host_associated-Human	Used in FEAST study: FEAST distinguishes patients in ICU from healthy adults
ERR1090686	MGYA00020993	https://www.ebi.ac.uk/metagenomics/api/v1/analyses/MGYA00020993/file/ERR1090686_FASTQ_otu.tsv	Root-Host_associated-Human	Used in FEAST study: FEAST distinguishes patients in ICU from healthy adults
ERR1091761	MGYA00018798	https://www.ebi.ac.uk/metagenomics/api/v1/analyses/MGYA00018798/file/ERR1091761_FASTQ_otu.tsv	Root-Host_associated-Human	Used in FEAST study: FEAST distinguishes patients in ICU from healthy adults
ERR1073875	MGYA00016780	https://www.ebi.ac.uk/metagenomics/api/v1/analyses/MGYA00016780/file/ERR1073875_FASTQ_otu.tsv	Root-Host_associated-Human	Used in FEAST study: FEAST distinguishes patients in ICU from healthy adults
ERR1080012	MGYA00015935	https://www.ebi.ac.uk/metagenomics/api/v1/analyses/MGYA00015935/file/ERR1080012_FASTQ_otu.tsv	Root-Host_associated-Human	Used in FEAST study: FEAST distinguishes patients in ICU from healthy adults
ERR1091300	MGYA00017388	https://www.ebi.ac.uk/metagenomics/api/v1/analyses/MGYA00017388/file/ERR1091300_FASTQ_otu.tsv	Root-Host_associated-Human	Used in FEAST study: FEAST distinguishes patients in ICU from healthy adults
ERR1076738	MGYA00018020	https://www.ebi.ac.uk/metagenomics/api/v1/analyses/MGYA00018020/file/ERR1076738_FASTQ_otu.tsv	Root-Host_associated-Human	Used in FEAST study: FEAST distinguishes patients in ICU from healthy adults
ERR1073066	MGYA00018391	https://www.ebi.ac.uk/metagenomics/api/v1/analyses/MGYA00018391/file/ERR1073066_FASTQ_otu.tsv	Root-Host_associated-Human	Used in FEAST study: FEAST distinguishes patients in ICU from healthy adults
ERR1072626	MGYA00019374	https://www.ebi.ac.uk/metagenomics/api/v1/analyses/MGYA00019374/file/ERR1072626_FASTQ_otu.tsv	Root-Host_associated-Human	Used in FEAST study: FEAST distinguishes patients in ICU from healthy adults
ERR1077178	MGYA00014443	https://www.ebi.ac.uk/metagenomics/api/v1/analyses/MGYA00014443/file/ERR1077178_FASTQ_otu.tsv	Root-Host_associated-Human	Used in FEAST study: FEAST distinguishes patients in ICU from healthy adults
ERR1090540	MGYA00019048	https://www.ebi.ac.uk/metagenomics/api/v1/analyses/MGYA00019048/file/ERR1090540_FASTQ_otu.tsv	Root-Host_associated-Human	Used in FEAST study: FEAST distinguishes patients in ICU from healthy adults
ERR1090932	MGYA00017226	https://www.ebi.ac.uk/metagenomics/api/v1/analyses/MGYA00017226/file/ERR1090932_FASTQ_otu.tsv	Root-Host_associated-Human	Used in FEAST study: FEAST distinguishes patients in ICU from healthy adults
ERR1090591	MGYA00018902	https://www.ebi.ac.uk/metagenomics/api/v1/analyses/MGYA00018902/file/ERR1090591_FASTQ_otu.tsv	Root-Host_associated-Human	Used in FEAST study: FEAST distinguishes patients in ICU from healthy adults
ERR1090236	MGYA00017989	https://www.ebi.ac.uk/metagenomics/api/v1/analyses/MGYA00017989/file/ERR1090236_FASTQ_otu.tsv	Root-Host_associated-Human	Used in FEAST study: FEAST distinguishes patients in ICU from healthy adults
ERR1073710	MGYA00015796	https://www.ebi.ac.uk/metagenomics/api/v1/analyses/MGYA00015796/file/ERR1073710_FASTQ_otu.tsv	Root-Host_associated-Human	Used in FEAST study: FEAST distinguishes patients in ICU from healthy adults
ERR1091476	MGYA00013810	https://www.ebi.ac.uk/metagenomics/api/v1/analyses/MGYA00013810/file/ERR1091476_FASTQ_otu.tsv	Root-Host_associated-Human	Used in FEAST study: FEAST distinguishes patients in ICU from healthy adults
ERR1091804	MGYA00013976	https://www.ebi.ac.uk/metagenomics/api/v1/analyses/MGYA00013976/file/ERR1091804_FASTQ_otu.tsv	Root-Host_associated-Human	Used in FEAST study: FEAST distinguishes patients in ICU from healthy adults
ERR1073371	MGYA00017396	https://www.ebi.ac.uk/metagenomics/api/v1/analyses/MGYA00017396/file/ERR1073371_FASTQ_otu.tsv	Root-Host_associated-Human	Used in FEAST study: FEAST distinguishes patients in ICU from healthy adults
ERR1091017	MGYA00015848	https://www.ebi.ac.uk/metagenomics/api/v1/analyses/MGYA00015848/file/ERR1091017_FASTQ_otu.tsv	Root-Host_associated-Human	Used in FEAST study: FEAST distinguishes patients in ICU from healthy adults
ERR1090657	MGYA00013756	https://www.ebi.ac.uk/metagenomics/api/v1/analyses/MGYA00013756/file/ERR1090657_FASTQ_otu.tsv	Root-Host_associated-Human	Used in FEAST study: FEAST distinguishes patients in ICU from healthy adults
ERR1072943	MGYA00013544	https://www.ebi.ac.uk/metagenomics/api/v1/analyses/MGYA00013544/file/ERR1072943_FASTQ_otu.tsv	Root-Host_associated-Human	Used in FEAST study: FEAST distinguishes patients in ICU from healthy adults
ERR1080305	MGYA00014474	https://www.ebi.ac.uk/metagenomics/api/v1/analyses/MGYA00014474/file/ERR1080305_FASTQ_otu.tsv	Root-Host_associated-Human	Used in FEAST study: FEAST distinguishes patients in ICU from healthy adults
ERR1075948	MGYA00014806	https://www.ebi.ac.uk/metagenomics/api/v1/analyses/MGYA00014806/file/ERR1075948_FASTQ_otu.tsv	Root-Host_associated-Human	Used in FEAST study: FEAST distinguishes patients in ICU from healthy adults
ERR1090312	MGYA00019239	https://www.ebi.ac.uk/metagenomics/api/v1/analyses/MGYA00019239/file/ERR1090312_FASTQ_otu.tsv	Root-Host_associated-Human	Used in FEAST study: FEAST distinguishes patients in ICU from healthy adults
ERR1073634	MGYA00019242	https://www.ebi.ac.uk/metagenomics/api/v1/analyses/MGYA00019242/file/ERR1073634_FASTQ_otu.tsv	Root-Host_associated-Human	Used in FEAST study: FEAST distinguishes patients in ICU from healthy adults
ERR1091552	MGYA00015025	https://www.ebi.ac.uk/metagenomics/api/v1/analyses/MGYA00015025/file/ERR1091552_FASTQ_otu.tsv	Root-Host_associated-Human	Used in FEAST study: FEAST distinguishes patients in ICU from healthy adults
ERR1073193	MGYA00014023	https://www.ebi.ac.uk/metagenomics/api/v1/analyses/MGYA00014023/file/ERR1073193_FASTQ_otu.tsv	Root-Host_associated-Human	Used in FEAST study: FEAST distinguishes patients in ICU from healthy adults
ERR1160739	MGYA00014119	https://www.ebi.ac.uk/metagenomics/api/v1/analyses/MGYA00014119/file/ERR1160739_FASTQ_otu.tsv	Root-Host_associated-Human	Used in FEAST study: FEAST distinguishes patients in ICU from healthy adults
ERR1074198	MGYA00016576	https://www.ebi.ac.uk/metagenomics/api/v1/analyses/MGYA00016576/file/ERR1074198_FASTQ_otu.tsv	Root-Host_associated-Human	Used in FEAST study: FEAST distinguishes patients in ICU from healthy adults
ERR1076979	MGYA00020975	https://www.ebi.ac.uk/metagenomics/api/v1/analyses/MGYA00020975/file/ERR1076979_FASTQ_otu.tsv	Root-Host_associated-Human	Used in FEAST study: FEAST distinguishes patients in ICU from healthy adults
ERR1073255	MGYA00016832	https://www.ebi.ac.uk/metagenomics/api/v1/analyses/MGYA00016832/file/ERR1073255_FASTQ_otu.tsv	Root-Host_associated-Human	Used in FEAST study: FEAST distinguishes patients in ICU from healthy adults
ERR1091133	MGYA00017280	https://www.ebi.ac.uk/metagenomics/api/v1/analyses/MGYA00017280/file/ERR1091133_FASTQ_otu.tsv	Root-Host_associated-Human	Used in FEAST study: FEAST distinguishes patients in ICU from healthy adults
ERR1073980	MGYA00018295	https://www.ebi.ac.uk/metagenomics/api/v1/analyses/MGYA00018295/file/ERR1073980_FASTQ_otu.tsv	Root-Host_associated-Human	Used in FEAST study: FEAST distinguishes patients in ICU from healthy adults
ERR1091694	MGYA00015532	https://www.ebi.ac.uk/metagenomics/api/v1/analyses/MGYA00015532/file/ERR1091694_FASTQ_otu.tsv	Root-Host_associated-Human	Used in FEAST study: FEAST distinguishes patients in ICU from healthy adults
ERR1090773	MGYA00017251	https://www.ebi.ac.uk/metagenomics/api/v1/analyses/MGYA00017251/file/ERR1090773_FASTQ_otu.tsv	Root-Host_associated-Human	Used in FEAST study: FEAST distinguishes patients in ICU from healthy adults
ERR1072867	MGYA00016949	https://www.ebi.ac.uk/metagenomics/api/v1/analyses/MGYA00016949/file/ERR1072867_FASTQ_otu.tsv	Root-Host_associated-Human	Used in FEAST study: FEAST distinguishes patients in ICU from healthy adults
ERR1078239	MGYA00017606	https://www.ebi.ac.uk/metagenomics/api/v1/analyses/MGYA00017606/file/ERR1078239_FASTQ_otu.tsv	Root-Host_associated-Human	Used in FEAST study: FEAST distinguishes patients in ICU from healthy adults
ERR1080221	MGYA00012853	https://www.ebi.ac.uk/metagenomics/api/v1/analyses/MGYA00012853/file/ERR1080221_FASTQ_otu.tsv	Root-Host_associated-Human	Used in FEAST study: FEAST distinguishes patients in ICU from healthy adults
ERR1160358	MGYA00012921	https://www.ebi.ac.uk/metagenomics/api/v1/analyses/MGYA00012921/file/ERR1160358_FASTQ_otu.tsv	Root-Host_associated-Human	Used in FEAST study: FEAST distinguishes patients in ICU from healthy adults
ERR1160389	MGYA00015799	https://www.ebi.ac.uk/metagenomics/api/v1/analyses/MGYA00015799/file/ERR1160389_FASTQ_otu.tsv	Root-Host_associated-Human	Used in FEAST study: FEAST distinguishes patients in ICU from healthy adults
ERR1075368	MGYA00015149	https://www.ebi.ac.uk/metagenomics/api/v1/analyses/MGYA00015149/file/ERR1075368_FASTQ_otu.tsv	Root-Host_associated-Human	Used in FEAST study: FEAST distinguishes patients in ICU from healthy adults
ERR1074528	MGYA00016721	https://www.ebi.ac.uk/metagenomics/api/v1/analyses/MGYA00016721/file/ERR1074528_FASTQ_otu.tsv	Root-Host_associated-Human	Used in FEAST study: FEAST distinguishes patients in ICU from healthy adults
ERR1090005	MGYA00020692	https://www.ebi.ac.uk/metagenomics/api/v1/analyses/MGYA00020692/file/ERR1090005_FASTQ_otu.tsv	Root-Host_associated-Human	Used in FEAST study: FEAST distinguishes patients in ICU from healthy adults
ERR1073284	MGYA00020154	https://www.ebi.ac.uk/metagenomics/api/v1/analyses/MGYA00020154/file/ERR1073284_FASTQ_otu.tsv	Root-Host_associated-Human	Used in FEAST study: FEAST distinguishes patients in ICU from healthy adults
ERR1091645	MGYA00015340	https://www.ebi.ac.uk/metagenomics/api/v1/analyses/MGYA00015340/file/ERR1091645_FASTQ_otu.tsv	Root-Host_associated-Human	Used in FEAST study: FEAST distinguishes patients in ICU from healthy adults
ERR1073951	MGYA00016439	https://www.ebi.ac.uk/metagenomics/api/v1/analyses/MGYA00016439/file/ERR1073951_FASTQ_otu.tsv	Root-Host_associated-Human	Used in FEAST study: FEAST distinguishes patients in ICU from healthy adults
ERR1073523	MGYA00015218	https://www.ebi.ac.uk/metagenomics/api/v1/analyses/MGYA00015218/file/ERR1073523_FASTQ_otu.tsv	Root-Host_associated-Human	Used in FEAST study: FEAST distinguishes patients in ICU from healthy adults
ERR1078689	MGYA00018556	https://www.ebi.ac.uk/metagenomics/api/v1/analyses/MGYA00018556/file/ERR1078689_FASTQ_otu.tsv	Root-Host_associated-Human	Used in FEAST study: FEAST distinguishes patients in ICU from healthy adults
ERR1074149	MGYA00018722	https://www.ebi.ac.uk/metagenomics/api/v1/analyses/MGYA00018722/file/ERR1074149_FASTQ_otu.tsv	Root-Host_associated-Human	Used in FEAST study: FEAST distinguishes patients in ICU from healthy adults
ERR1080136	MGYA00017938	https://www.ebi.ac.uk/metagenomics/api/v1/analyses/MGYA00017938/file/ERR1080136_FASTQ_otu.tsv	Root-Host_associated-Human	Used in FEAST study: FEAST distinguishes patients in ICU from healthy adults
ERR1075709	MGYA00017884	https://www.ebi.ac.uk/metagenomics/api/v1/analyses/MGYA00017884/file/ERR1075709_FASTQ_otu.tsv	Root-Host_associated-Human	Used in FEAST study: FEAST distinguishes patients in ICU from healthy adults
ERR1091583	MGYA00020168	https://www.ebi.ac.uk/metagenomics/api/v1/analyses/MGYA00020168/file/ERR1091583_FASTQ_otu.tsv	Root-Host_associated-Human	Used in FEAST study: FEAST distinguishes patients in ICU from healthy adults
ERR1091224	MGYA00015092	https://www.ebi.ac.uk/metagenomics/api/v1/analyses/MGYA00015092/file/ERR1091224_FASTQ_otu.tsv	Root-Host_associated-Human	Used in FEAST study: FEAST distinguishes patients in ICU from healthy adults
ERR1073142	MGYA00019979	https://www.ebi.ac.uk/metagenomics/api/v1/analyses/MGYA00019979/file/ERR1073142_FASTQ_otu.tsv	Root-Host_associated-Human	Used in FEAST study: FEAST distinguishes patients in ICU from healthy adults
ERR1072702	MGYA00017788	https://www.ebi.ac.uk/metagenomics/api/v1/analyses/MGYA00017788/file/ERR1072702_FASTQ_otu.tsv	Root-Host_associated-Human	Used in FEAST study: FEAST distinguishes patients in ICU from healthy adults
ERR1090816	MGYA00014095	https://www.ebi.ac.uk/metagenomics/api/v1/analyses/MGYA00014095/file/ERR1090816_FASTQ_otu.tsv	Root-Host_associated-Human	Used in FEAST study: FEAST distinguishes patients in ICU from healthy adults
ERR1090464	MGYA00013954	https://www.ebi.ac.uk/metagenomics/api/v1/analyses/MGYA00013954/file/ERR1090464_FASTQ_otu.tsv	Root-Host_associated-Human	Used in FEAST study: FEAST distinguishes patients in ICU from healthy adults
ERR1077917	MGYA00015058	https://www.ebi.ac.uk/metagenomics/api/v1/analyses/MGYA00015058/file/ERR1077917_FASTQ_otu.tsv	Root-Host_associated-Human	Used in FEAST study: FEAST distinguishes patients in ICU from healthy adults
ERR1077565	MGYA00020515	https://www.ebi.ac.uk/metagenomics/api/v1/analyses/MGYA00020515/file/ERR1077565_FASTQ_otu.tsv	Root-Host_associated-Human	Used in FEAST study: FEAST distinguishes patients in ICU from healthy adults
ERR1073809	MGYA00015147	https://www.ebi.ac.uk/metagenomics/api/v1/analyses/MGYA00015147/file/ERR1073809_FASTQ_otu.tsv	Root-Host_associated-Human	Used in FEAST study: FEAST distinguishes patients in ICU from healthy adults
ERR1160576	MGYA00016841	https://www.ebi.ac.uk/metagenomics/api/v1/analyses/MGYA00016841/file/ERR1160576_FASTQ_otu.tsv	Root-Host_associated-Human	Used in FEAST study: FEAST distinguishes patients in ICU from healthy adults
ERR1079982	MGYA00018698	https://www.ebi.ac.uk/metagenomics/api/v1/analyses/MGYA00018698/file/ERR1079982_FASTQ_otu.tsv	Root-Host_associated-Human	Used in FEAST study: FEAST distinguishes patients in ICU from healthy adults
ERR1075230	MGYA00017572	https://www.ebi.ac.uk/metagenomics/api/v1/analyses/MGYA00017572/file/ERR1075230_FASTQ_otu.tsv	Root-Host_associated-Human	Used in FEAST study: FEAST distinguishes patients in ICU from healthy adults
ERR1074470	MGYA00014320	https://www.ebi.ac.uk/metagenomics/api/v1/analyses/MGYA00014320/file/ERR1074470_FASTQ_otu.tsv	Root-Host_associated-Human	Used in FEAST study: FEAST distinguishes patients in ICU from healthy adults
ERR1074802	MGYA00013193	https://www.ebi.ac.uk/metagenomics/api/v1/analyses/MGYA00013193/file/ERR1074802_FASTQ_otu.tsv	Root-Host_associated-Human	Used in FEAST study: FEAST distinguishes patients in ICU from healthy adults
ERR1076744	MGYA00014036	https://www.ebi.ac.uk/metagenomics/api/v1/analyses/MGYA00014036/file/ERR1076744_FASTQ_otu.tsv	Root-Host_associated-Human	Used in FEAST study: FEAST distinguishes patients in ICU from healthy adults
ERR1077104	MGYA00019554	https://www.ebi.ac.uk/metagenomics/api/v1/analyses/MGYA00019554/file/ERR1077104_FASTQ_otu.tsv	Root-Host_associated-Human	Used in FEAST study: FEAST distinguishes patients in ICU from healthy adults
ERR1074011	MGYA00021023	https://www.ebi.ac.uk/metagenomics/api/v1/analyses/MGYA00021023/file/ERR1074011_FASTQ_otu.tsv	Root-Host_associated-Human	Used in FEAST study: FEAST distinguishes patients in ICU from healthy adults
ERR1078076	MGYA00017299	https://www.ebi.ac.uk/metagenomics/api/v1/analyses/MGYA00017299/file/ERR1078076_FASTQ_otu.tsv	Root-Host_associated-Human	Used in FEAST study: FEAST distinguishes patients in ICU from healthy adults
ERR1089757	MGYA00020045	https://www.ebi.ac.uk/metagenomics/api/v1/analyses/MGYA00020045/file/ERR1089757_FASTQ_otu.tsv	Root-Host_associated-Human	Used in FEAST study: FEAST distinguishes patients in ICU from healthy adults
ERR1075651	MGYA00019637	https://www.ebi.ac.uk/metagenomics/api/v1/analyses/MGYA00019637/file/ERR1075651_FASTQ_otu.tsv	Root-Host_associated-Human	Used in FEAST study: FEAST distinguishes patients in ICU from healthy adults
ERR1075127	MGYA00014363	https://www.ebi.ac.uk/metagenomics/api/v1/analyses/MGYA00014363/file/ERR1075127_FASTQ_otu.tsv	Root-Host_associated-Human	Used in FEAST study: FEAST distinguishes patients in ICU from healthy adults
ERR1089786	MGYA00016375	https://www.ebi.ac.uk/metagenomics/api/v1/analyses/MGYA00016375/file/ERR1089786_FASTQ_otu.tsv	Root-Host_associated-Human	Used in FEAST study: FEAST distinguishes patients in ICU from healthy adults
ERR1075680	MGYA00017224	https://www.ebi.ac.uk/metagenomics/api/v1/analyses/MGYA00017224/file/ERR1075680_FASTQ_otu.tsv	Root-Host_associated-Human	Used in FEAST study: FEAST distinguishes patients in ICU from healthy adults
ERR1160661	MGYA00019986	https://www.ebi.ac.uk/metagenomics/api/v1/analyses/MGYA00019986/file/ERR1160661_FASTQ_otu.tsv	Root-Host_associated-Human	Used in FEAST study: FEAST distinguishes patients in ICU from healthy adults
ERR1074767	MGYA00019309	https://www.ebi.ac.uk/metagenomics/api/v1/analyses/MGYA00019309/file/ERR1074767_FASTQ_otu.tsv	Root-Host_associated-Human	Used in FEAST study: FEAST distinguishes patients in ICU from healthy adults
ERR1077672	MGYA00017325	https://www.ebi.ac.uk/metagenomics/api/v1/analyses/MGYA00017325/file/ERR1077672_FASTQ_otu.tsv	Root-Host_associated-Human	Used in FEAST study: FEAST distinguishes patients in ICU from healthy adults
ERR1076032	MGYA00020255	https://www.ebi.ac.uk/metagenomics/api/v1/analyses/MGYA00020255/file/ERR1076032_FASTQ_otu.tsv	Root-Host_associated-Human	Used in FEAST study: FEAST distinguishes patients in ICU from healthy adults
ERR1091878	MGYA00017959	https://www.ebi.ac.uk/metagenomics/api/v1/analyses/MGYA00017959/file/ERR1091878_FASTQ_otu.tsv	Root-Host_associated-Human	Used in FEAST study: FEAST distinguishes patients in ICU from healthy adults
ERR1076795	MGYA00018830	https://www.ebi.ac.uk/metagenomics/api/v1/analyses/MGYA00018830/file/ERR1076795_FASTQ_otu.tsv	Root-Host_associated-Human	Used in FEAST study: FEAST distinguishes patients in ICU from healthy adults
ERR1074306	MGYA00014869	https://www.ebi.ac.uk/metagenomics/api/v1/analyses/MGYA00014869/file/ERR1074306_FASTQ_otu.tsv	Root-Host_associated-Human	Used in FEAST study: FEAST distinguishes patients in ICU from healthy adults
ERR1075546	MGYA00021118	https://www.ebi.ac.uk/metagenomics/api/v1/analyses/MGYA00021118/file/ERR1075546_FASTQ_otu.tsv	Root-Host_associated-Human	Used in FEAST study: FEAST distinguishes patients in ICU from healthy adults
ERR1075934	MGYA00018503	https://www.ebi.ac.uk/metagenomics/api/v1/analyses/MGYA00018503/file/ERR1075934_FASTQ_otu.tsv	Root-Host_associated-Human	Used in FEAST study: FEAST distinguishes patients in ICU from healthy adults
ERR1079953	MGYA00012993	https://www.ebi.ac.uk/metagenomics/api/v1/analyses/MGYA00012993/file/ERR1079953_FASTQ_otu.tsv	Root-Host_associated-Human	Used in FEAST study: FEAST distinguishes patients in ICU from healthy adults
ERR1080379	MGYA00017597	https://www.ebi.ac.uk/metagenomics/api/v1/analyses/MGYA00017597/file/ERR1080379_FASTQ_otu.tsv	Root-Host_associated-Human	Used in FEAST study: FEAST distinguishes patients in ICU from healthy adults
ERR1089832	MGYA00016351	https://www.ebi.ac.uk/metagenomics/api/v1/analyses/MGYA00016351/file/ERR1089832_FASTQ_otu.tsv	Root-Host_associated-Human	Used in FEAST study: FEAST distinguishes patients in ICU from healthy adults
ERR1076821	MGYA00018611	https://www.ebi.ac.uk/metagenomics/api/v1/analyses/MGYA00018611/file/ERR1076821_FASTQ_otu.tsv	Root-Host_associated-Human	Used in FEAST study: FEAST distinguishes patients in ICU from healthy adults
ERR1077213	MGYA00014958	https://www.ebi.ac.uk/metagenomics/api/v1/analyses/MGYA00014958/file/ERR1077213_FASTQ_otu.tsv	Root-Host_associated-Human	Used in FEAST study: FEAST distinguishes patients in ICU from healthy adults
ERR1073194	MGYA00014016	https://www.ebi.ac.uk/metagenomics/api/v1/analyses/MGYA00014016/file/ERR1073194_FASTQ_otu.tsv	Root-Host_associated-Human	Used in FEAST study: FEAST distinguishes patients in ICU from healthy adults
ERR1073633	MGYA00013899	https://www.ebi.ac.uk/metagenomics/api/v1/analyses/MGYA00013899/file/ERR1073633_FASTQ_otu.tsv	Root-Host_associated-Human	Used in FEAST study: FEAST distinguishes patients in ICU from healthy adults
ERR1091555	MGYA00018288	https://www.ebi.ac.uk/metagenomics/api/v1/analyses/MGYA00018288/file/ERR1091555_FASTQ_otu.tsv	Root-Host_associated-Human	Used in FEAST study: FEAST distinguishes patients in ICU from healthy adults
ERR1090315	MGYA00019232	https://www.ebi.ac.uk/metagenomics/api/v1/analyses/MGYA00019232/file/ERR1090315_FASTQ_otu.tsv	Root-Host_associated-Human	Used in FEAST study: FEAST distinguishes patients in ICU from healthy adults
ERR1074638	MGYA00013462	https://www.ebi.ac.uk/metagenomics/api/v1/analyses/MGYA00013462/file/ERR1074638_FASTQ_otu.tsv	Root-Host_associated-Human	Used in FEAST study: FEAST distinguishes patients in ICU from healthy adults
ERR1075078	MGYA00020202	https://www.ebi.ac.uk/metagenomics/api/v1/analyses/MGYA00020202/file/ERR1075078_FASTQ_otu.tsv	Root-Host_associated-Human	Used in FEAST study: FEAST distinguishes patients in ICU from healthy adults
ERR1077899	MGYA00014663	https://www.ebi.ac.uk/metagenomics/api/v1/analyses/MGYA00014663/file/ERR1077899_FASTQ_otu.tsv	Root-Host_associated-Human	Used in FEAST study: FEAST distinguishes patients in ICU from healthy adults
ERR1090774	MGYA00014640	https://www.ebi.ac.uk/metagenomics/api/v1/analyses/MGYA00014640/file/ERR1090774_FASTQ_otu.tsv	Root-Host_associated-Human	Used in FEAST study: FEAST distinguishes patients in ICU from healthy adults
ERR1072860	MGYA00016956	https://www.ebi.ac.uk/metagenomics/api/v1/analyses/MGYA00016956/file/ERR1072860_FASTQ_otu.tsv	Root-Host_associated-Human	Used in FEAST study: FEAST distinguishes patients in ICU from healthy adults
ERR1073987	MGYA00018296	https://www.ebi.ac.uk/metagenomics/api/v1/analyses/MGYA00018296/file/ERR1073987_FASTQ_otu.tsv	Root-Host_associated-Human	Used in FEAST study: FEAST distinguishes patients in ICU from healthy adults
ERR1091693	MGYA00015533	https://www.ebi.ac.uk/metagenomics/api/v1/analyses/MGYA00015533/file/ERR1091693_FASTQ_otu.tsv	Root-Host_associated-Human	Used in FEAST study: FEAST distinguishes patients in ICU from healthy adults
ERR1073252	MGYA00016827	https://www.ebi.ac.uk/metagenomics/api/v1/analyses/MGYA00016827/file/ERR1073252_FASTQ_otu.tsv	Root-Host_associated-Human	Used in FEAST study: FEAST distinguishes patients in ICU from healthy adults
ERR1091134	MGYA00017277	https://www.ebi.ac.uk/metagenomics/api/v1/analyses/MGYA00017277/file/ERR1091134_FASTQ_otu.tsv	Root-Host_associated-Human	Used in FEAST study: FEAST distinguishes patients in ICU from healthy adults
ERR1080226	MGYA00012858	https://www.ebi.ac.uk/metagenomics/api/v1/analyses/MGYA00012858/file/ERR1080226_FASTQ_otu.tsv	Root-Host_associated-Human	Used in FEAST study: FEAST distinguishes patients in ICU from healthy adults
ERR1074259	MGYA00020167	https://www.ebi.ac.uk/metagenomics/api/v1/analyses/MGYA00020167/file/ERR1074259_FASTQ_otu.tsv	Root-Host_associated-Human	Used in FEAST study: FEAST distinguishes patients in ICU from healthy adults
ERR1074288	MGYA00015596	https://www.ebi.ac.uk/metagenomics/api/v1/analyses/MGYA00015596/file/ERR1074288_FASTQ_otu.tsv	Root-Host_associated-Human	Used in FEAST study: FEAST distinguishes patients in ICU from healthy adults
ERR1160429	MGYA00013043	https://www.ebi.ac.uk/metagenomics/api/v1/analyses/MGYA00013043/file/ERR1160429_FASTQ_otu.tsv	Root-Host_associated-Human	Used in FEAST study: FEAST distinguishes patients in ICU from healthy adults
ERR1091642	MGYA00020130	https://www.ebi.ac.uk/metagenomics/api/v1/analyses/MGYA00020130/file/ERR1091642_FASTQ_otu.tsv	Root-Host_associated-Human	Used in FEAST study: FEAST distinguishes patients in ICU from healthy adults
ERR1073524	MGYA00015205	https://www.ebi.ac.uk/metagenomics/api/v1/analyses/MGYA00015205/file/ERR1073524_FASTQ_otu.tsv	Root-Host_associated-Human	Used in FEAST study: FEAST distinguishes patients in ICU from healthy adults
ERR1073956	MGYA00013450	https://www.ebi.ac.uk/metagenomics/api/v1/analyses/MGYA00013450/file/ERR1073956_FASTQ_otu.tsv	Root-Host_associated-Human	Used in FEAST study: FEAST distinguishes patients in ICU from healthy adults
ERR1073283	MGYA00020153	https://www.ebi.ac.uk/metagenomics/api/v1/analyses/MGYA00020153/file/ERR1073283_FASTQ_otu.tsv	Root-Host_associated-Human	Used in FEAST study: FEAST distinguishes patients in ICU from healthy adults
ERR1077848	MGYA00016937	https://www.ebi.ac.uk/metagenomics/api/v1/analyses/MGYA00016937/file/ERR1077848_FASTQ_otu.tsv	Root-Host_associated-Human	Used in FEAST study: FEAST distinguishes patients in ICU from healthy adults
ERR1090002	MGYA00020699	https://www.ebi.ac.uk/metagenomics/api/v1/analyses/MGYA00020699/file/ERR1090002_FASTQ_otu.tsv	Root-Host_associated-Human	Used in FEAST study: FEAST distinguishes patients in ICU from healthy adults
ERR1080131	MGYA00017933	https://www.ebi.ac.uk/metagenomics/api/v1/analyses/MGYA00017933/file/ERR1080131_FASTQ_otu.tsv	Root-Host_associated-Human	Used in FEAST study: FEAST distinguishes patients in ICU from healthy adults
ERR1078129	MGYA00019617	https://www.ebi.ac.uk/metagenomics/api/v1/analyses/MGYA00019617/file/ERR1078129_FASTQ_otu.tsv	Root-Host_associated-Human	Used in FEAST study: FEAST distinguishes patients in ICU from healthy adults
ERR1072705	MGYA00017787	https://www.ebi.ac.uk/metagenomics/api/v1/analyses/MGYA00017787/file/ERR1072705_FASTQ_otu.tsv	Root-Host_associated-Human	Used in FEAST study: FEAST distinguishes patients in ICU from healthy adults
ERR1090463	MGYA00013955	https://www.ebi.ac.uk/metagenomics/api/v1/analyses/MGYA00013955/file/ERR1090463_FASTQ_otu.tsv	Root-Host_associated-Human	Used in FEAST study: FEAST distinguishes patients in ICU from healthy adults
ERR1090811	MGYA00014102	https://www.ebi.ac.uk/metagenomics/api/v1/analyses/MGYA00014102/file/ERR1090811_FASTQ_otu.tsv	Root-Host_associated-Human	Used in FEAST study: FEAST distinguishes patients in ICU from healthy adults
ERR1091223	MGYA00015087	https://www.ebi.ac.uk/metagenomics/api/v1/analyses/MGYA00015087/file/ERR1091223_FASTQ_otu.tsv	Root-Host_associated-Human	Used in FEAST study: FEAST distinguishes patients in ICU from healthy adults
ERR1073145	MGYA00019976	https://www.ebi.ac.uk/metagenomics/api/v1/analyses/MGYA00019976/file/ERR1073145_FASTQ_otu.tsv	Root-Host_associated-Human	Used in FEAST study: FEAST distinguishes patients in ICU from healthy adults
ERR1091584	MGYA00020224	https://www.ebi.ac.uk/metagenomics/api/v1/analyses/MGYA00020224/file/ERR1091584_FASTQ_otu.tsv	Root-Host_associated-Human	Used in FEAST study: FEAST distinguishes patients in ICU from healthy adults
ERR1077562	MGYA00020522	https://www.ebi.ac.uk/metagenomics/api/v1/analyses/MGYA00020522/file/ERR1077562_FASTQ_otu.tsv	Root-Host_associated-Human	Used in FEAST study: FEAST distinguishes patients in ICU from healthy adults
ERR1077910	MGYA00015051	https://www.ebi.ac.uk/metagenomics/api/v1/analyses/MGYA00015051/file/ERR1077910_FASTQ_otu.tsv	Root-Host_associated-Human	Used in FEAST study: FEAST distinguishes patients in ICU from healthy adults
ERR1074805	MGYA00013190	https://www.ebi.ac.uk/metagenomics/api/v1/analyses/MGYA00013190/file/ERR1074805_FASTQ_otu.tsv	Root-Host_associated-Human	Used in FEAST study: FEAST distinguishes patients in ICU from healthy adults
ERR1074477	MGYA00014315	https://www.ebi.ac.uk/metagenomics/api/v1/analyses/MGYA00014315/file/ERR1074477_FASTQ_otu.tsv	Root-Host_associated-Human	Used in FEAST study: FEAST distinguishes patients in ICU from healthy adults
ERR1075237	MGYA00017573	https://www.ebi.ac.uk/metagenomics/api/v1/analyses/MGYA00017573/file/ERR1075237_FASTQ_otu.tsv	Root-Host_associated-Human	Used in FEAST study: FEAST distinguishes patients in ICU from healthy adults
ERR1079985	MGYA00015130	https://www.ebi.ac.uk/metagenomics/api/v1/analyses/MGYA00015130/file/ERR1079985_FASTQ_otu.tsv	Root-Host_associated-Human	Used in FEAST study: FEAST distinguishes patients in ICU from healthy adults
ERR1160571	MGYA00016834	https://www.ebi.ac.uk/metagenomics/api/v1/analyses/MGYA00016834/file/ERR1160571_FASTQ_otu.tsv	Root-Host_associated-Human	Used in FEAST study: FEAST distinguishes patients in ICU from healthy adults
ERR1075590	MGYA00016230	https://www.ebi.ac.uk/metagenomics/api/v1/analyses/MGYA00016230/file/ERR1075590_FASTQ_otu.tsv	Root-Host_associated-Human	Used in FEAST study: FEAST distinguishes patients in ICU from healthy adults
ERR1080408	MGYA00017042	https://www.ebi.ac.uk/metagenomics/api/v1/analyses/MGYA00017042/file/ERR1080408_FASTQ_otu.tsv	Root-Host_associated-Human	Used in FEAST study: FEAST distinguishes patients in ICU from healthy adults
ERR1077103	MGYA00019555	https://www.ebi.ac.uk/metagenomics/api/v1/analyses/MGYA00019555/file/ERR1077103_FASTQ_otu.tsv	Root-Host_associated-Human	Used in FEAST study: FEAST distinguishes patients in ICU from healthy adults
ERR1090949	MGYA00013423	https://www.ebi.ac.uk/metagenomics/api/v1/analyses/MGYA00013423/file/ERR1090949_FASTQ_otu.tsv	Root-Host_associated-Human	Used in FEAST study: FEAST distinguishes patients in ICU from healthy adults
ERR1076743	MGYA00014039	https://www.ebi.ac.uk/metagenomics/api/v1/analyses/MGYA00014039/file/ERR1076743_FASTQ_otu.tsv	Root-Host_associated-Human	Used in FEAST study: FEAST distinguishes patients in ICU from healthy adults
ERR1075656	MGYA00019644	https://www.ebi.ac.uk/metagenomics/api/v1/analyses/MGYA00019644/file/ERR1075656_FASTQ_otu.tsv	Root-Host_associated-Human	Used in FEAST study: FEAST distinguishes patients in ICU from healthy adults
ERR1089750	MGYA00020052	https://www.ebi.ac.uk/metagenomics/api/v1/analyses/MGYA00020052/file/ERR1089750_FASTQ_otu.tsv	Root-Host_associated-Human	Used in FEAST study: FEAST distinguishes patients in ICU from healthy adults
ERR1080069	MGYA00020244	https://www.ebi.ac.uk/metagenomics/api/v1/analyses/MGYA00020244/file/ERR1080069_FASTQ_otu.tsv	Root-Host_associated-Human	Used in FEAST study: FEAST distinguishes patients in ICU from healthy adults
ERR1074016	MGYA00021038	https://www.ebi.ac.uk/metagenomics/api/v1/analyses/MGYA00021038/file/ERR1074016_FASTQ_otu.tsv	Root-Host_associated-Human	Used in FEAST study: FEAST distinguishes patients in ICU from healthy adults
ERR1078071	MGYA00017306	https://www.ebi.ac.uk/metagenomics/api/v1/analyses/MGYA00017306/file/ERR1078071_FASTQ_otu.tsv	Root-Host_associated-Human	Used in FEAST study: FEAST distinguishes patients in ICU from healthy adults
ERR1074760	MGYA00019306	https://www.ebi.ac.uk/metagenomics/api/v1/analyses/MGYA00019306/file/ERR1074760_FASTQ_otu.tsv	Root-Host_associated-Human	Used in FEAST study: FEAST distinguishes patients in ICU from healthy adults
ERR1075687	MGYA00017219	https://www.ebi.ac.uk/metagenomics/api/v1/analyses/MGYA00017219/file/ERR1075687_FASTQ_otu.tsv	Root-Host_associated-Human	Used in FEAST study: FEAST distinguishes patients in ICU from healthy adults
ERR1160666	MGYA00019985	https://www.ebi.ac.uk/metagenomics/api/v1/analyses/MGYA00019985/file/ERR1160666_FASTQ_otu.tsv	Root-Host_associated-Human	Used in FEAST study: FEAST distinguishes patients in ICU from healthy adults
ERR1075120	MGYA00014362	https://www.ebi.ac.uk/metagenomics/api/v1/analyses/MGYA00014362/file/ERR1075120_FASTQ_otu.tsv	Root-Host_associated-Human	Used in FEAST study: FEAST distinguishes patients in ICU from healthy adults
ERR1089781	MGYA00017498	https://www.ebi.ac.uk/metagenomics/api/v1/analyses/MGYA00017498/file/ERR1089781_FASTQ_otu.tsv	Root-Host_associated-Human	Used in FEAST study: FEAST distinguishes patients in ICU from healthy adults
ERR1076792	MGYA00018829	https://www.ebi.ac.uk/metagenomics/api/v1/analyses/MGYA00018829/file/ERR1076792_FASTQ_otu.tsv	Root-Host_associated-Human	Used in FEAST study: FEAST distinguishes patients in ICU from healthy adults
ERR1076035	MGYA00020258	https://www.ebi.ac.uk/metagenomics/api/v1/analyses/MGYA00020258/file/ERR1076035_FASTQ_otu.tsv	Root-Host_associated-Human	Used in FEAST study: FEAST distinguishes patients in ICU from healthy adults
ERR1090998	MGYA00013657	https://www.ebi.ac.uk/metagenomics/api/v1/analyses/MGYA00013657/file/ERR1090998_FASTQ_otu.tsv	Root-Host_associated-Human	Used in FEAST study: FEAST distinguishes patients in ICU from healthy adults
ERR1077675	MGYA00017326	https://www.ebi.ac.uk/metagenomics/api/v1/analyses/MGYA00017326/file/ERR1077675_FASTQ_otu.tsv	Root-Host_associated-Human	Used in FEAST study: FEAST distinguishes patients in ICU from healthy adults
ERR1089835	MGYA00016358	https://www.ebi.ac.uk/metagenomics/api/v1/analyses/MGYA00016358/file/ERR1089835_FASTQ_otu.tsv	Root-Host_associated-Human	Used in FEAST study: FEAST distinguishes patients in ICU from healthy adults
ERR1075933	MGYA00018510	https://www.ebi.ac.uk/metagenomics/api/v1/analyses/MGYA00018510/file/ERR1075933_FASTQ_otu.tsv	Root-Host_associated-Human	Used in FEAST study: FEAST distinguishes patients in ICU from healthy adults
ERR1075541	MGYA00021111	https://www.ebi.ac.uk/metagenomics/api/v1/analyses/MGYA00021111/file/ERR1075541_FASTQ_otu.tsv	Root-Host_associated-Human	Used in FEAST study: FEAST distinguishes patients in ICU from healthy adults
ERR1079954	MGYA00012998	https://www.ebi.ac.uk/metagenomics/api/v1/analyses/MGYA00012998/file/ERR1079954_FASTQ_otu.tsv	Root-Host_associated-Human	Used in FEAST study: FEAST distinguishes patients in ICU from healthy adults
ERR1074301	MGYA00014872	https://www.ebi.ac.uk/metagenomics/api/v1/analyses/MGYA00014872/file/ERR1074301_FASTQ_otu.tsv	Root-Host_associated-Human	Used in FEAST study: FEAST distinguishes patients in ICU from healthy adults
ERR1072938	MGYA00018089	https://www.ebi.ac.uk/metagenomics/api/v1/analyses/MGYA00018089/file/ERR1072938_FASTQ_otu.tsv	Root-Host_associated-Human	Used in FEAST study: FEAST distinguishes patients in ICU from healthy adults
ERR1077214	MGYA00014965	https://www.ebi.ac.uk/metagenomics/api/v1/analyses/MGYA00014965/file/ERR1077214_FASTQ_otu.tsv	Root-Host_associated-Human	Used in FEAST study: FEAST distinguishes patients in ICU from healthy adults
ERR1076826	MGYA00018606	https://www.ebi.ac.uk/metagenomics/api/v1/analyses/MGYA00018606/file/ERR1076826_FASTQ_otu.tsv	Root-Host_associated-Human	Used in FEAST study: FEAST distinguishes patients in ICU from healthy adults
ERR1074644	MGYA00018022	https://www.ebi.ac.uk/metagenomics/api/v1/analyses/MGYA00018022/file/ERR1074644_FASTQ_otu.tsv	Root-Host_associated-Human	Used in FEAST study: FEAST distinguishes patients in ICU from healthy adults
ERR1078184	MGYA00018119	https://www.ebi.ac.uk/metagenomics/api/v1/analyses/MGYA00018119/file/ERR1078184_FASTQ_otu.tsv	Root-Host_associated-Human	Used in FEAST study: FEAST distinguishes patients in ICU from healthy adults
ERR1075004	MGYA00020115	https://www.ebi.ac.uk/metagenomics/api/v1/analyses/MGYA00020115/file/ERR1075004_FASTQ_otu.tsv	Root-Host_associated-Human	Used in FEAST study: FEAST distinguishes patients in ICU from healthy adults
ERR1160742	MGYA00018397	https://www.ebi.ac.uk/metagenomics/api/v1/analyses/MGYA00018397/file/ERR1160742_FASTQ_otu.tsv	Root-Host_associated-Human	Used in FEAST study: FEAST distinguishes patients in ICU from healthy adults
ERR1091529	MGYA00018521	https://www.ebi.ac.uk/metagenomics/api/v1/analyses/MGYA00018521/file/ERR1091529_FASTQ_otu.tsv	Root-Host_associated-Human	Used in FEAST study: FEAST distinguishes patients in ICU from healthy adults
ERR1090369	MGYA00014675	https://www.ebi.ac.uk/metagenomics/api/v1/analyses/MGYA00014675/file/ERR1090369_FASTQ_otu.tsv	Root-Host_associated-Human	Used in FEAST study: FEAST distinguishes patients in ICU from healthy adults
ERR1077751	MGYA00020331	https://www.ebi.ac.uk/metagenomics/api/v1/analyses/MGYA00020331/file/ERR1077751_FASTQ_otu.tsv	Root-Host_associated-Human	Used in FEAST study: FEAST distinguishes patients in ICU from healthy adults
ERR1075465	MGYA00020059	https://www.ebi.ac.uk/metagenomics/api/v1/analyses/MGYA00020059/file/ERR1075465_FASTQ_otu.tsv	Root-Host_associated-Human	Used in FEAST study: FEAST distinguishes patients in ICU from healthy adults
ERR1075817	MGYA00018983	https://www.ebi.ac.uk/metagenomics/api/v1/analyses/MGYA00018983/file/ERR1075817_FASTQ_otu.tsv	Root-Host_associated-Human	Used in FEAST study: FEAST distinguishes patients in ICU from healthy adults
ERR1160484	MGYA00013923	https://www.ebi.ac.uk/metagenomics/api/v1/analyses/MGYA00013923/file/ERR1160484_FASTQ_otu.tsv	Root-Host_associated-Human	Used in FEAST study: FEAST distinguishes patients in ICU from healthy adults
ERR1160323	MGYA00014926	https://www.ebi.ac.uk/metagenomics/api/v1/analyses/MGYA00014926/file/ERR1160323_FASTQ_otu.tsv	Root-Host_associated-Human	Used in FEAST study: FEAST distinguishes patients in ICU from healthy adults
ERR1089911	MGYA00017727	https://www.ebi.ac.uk/metagenomics/api/v1/analyses/MGYA00017727/file/ERR1089911_FASTQ_otu.tsv	Root-Host_associated-Human	Used in FEAST study: FEAST distinguishes patients in ICU from healthy adults
ERR1078242	MGYA00020944	https://www.ebi.ac.uk/metagenomics/api/v1/analyses/MGYA00020944/file/ERR1078242_FASTQ_otu.tsv	Root-Host_associated-Human	Used in FEAST study: FEAST distinguishes patients in ICU from healthy adults
ERR1074225	MGYA00017160	https://www.ebi.ac.uk/metagenomics/api/v1/analyses/MGYA00017160/file/ERR1074225_FASTQ_otu.tsv	Root-Host_associated-Human	Used in FEAST study: FEAST distinguishes patients in ICU from healthy adults
ERR1074582	MGYA00015180	https://www.ebi.ac.uk/metagenomics/api/v1/analyses/MGYA00015180/file/ERR1074582_FASTQ_otu.tsv	Root-Host_associated-Human	Used in FEAST study: FEAST distinguishes patients in ICU from healthy adults
ERR1090708	MGYA00016256	https://www.ebi.ac.uk/metagenomics/api/v1/analyses/MGYA00016256/file/ERR1090708_FASTQ_otu.tsv	Root-Host_associated-Human	Used in FEAST study: FEAST distinguishes patients in ICU from healthy adults
ERR1077330	MGYA00016712	https://www.ebi.ac.uk/metagenomics/api/v1/analyses/MGYA00016712/file/ERR1077330_FASTQ_otu.tsv	Root-Host_associated-Human	Used in FEAST study: FEAST distinguishes patients in ICU from healthy adults
ERR1077497	MGYA00015455	https://www.ebi.ac.uk/metagenomics/api/v1/analyses/MGYA00015455/file/ERR1077497_FASTQ_otu.tsv	Root-Host_associated-Human	Used in FEAST study: FEAST distinguishes patients in ICU from healthy adults
ERR1076902	MGYA00016433	https://www.ebi.ac.uk/metagenomics/api/v1/analyses/MGYA00016433/file/ERR1076902_FASTQ_otu.tsv	Root-Host_associated-Human	Used in FEAST study: FEAST distinguishes patients in ICU from healthy adults
ERR1091148	MGYA00012909	https://www.ebi.ac.uk/metagenomics/api/v1/analyses/MGYA00012909/file/ERR1091148_FASTQ_otu.tsv	Root-Host_associated-Human	Used in FEAST study: FEAST distinguishes patients in ICU from healthy adults
ERR1073589	MGYA00017496	https://www.ebi.ac.uk/metagenomics/api/v1/analyses/MGYA00017496/file/ERR1073589_FASTQ_otu.tsv	Root-Host_associated-Human	Used in FEAST study: FEAST distinguishes patients in ICU from healthy adults
ERR1091199	MGYA00018642	https://www.ebi.ac.uk/metagenomics/api/v1/analyses/MGYA00018642/file/ERR1091199_FASTQ_otu.tsv	Root-Host_associated-Human	Used in FEAST study: FEAST distinguishes patients in ICU from healthy adults
ERR1073558	MGYA00019679	https://www.ebi.ac.uk/metagenomics/api/v1/analyses/MGYA00019679/file/ERR1073558_FASTQ_otu.tsv	Root-Host_associated-Human	Used in FEAST study: FEAST distinguishes patients in ICU from healthy adults
ERR1077834	MGYA00018444	https://www.ebi.ac.uk/metagenomics/api/v1/analyses/MGYA00018444/file/ERR1077834_FASTQ_otu.tsv	Root-Host_associated-Human	Used in FEAST study: FEAST distinguishes patients in ICU from healthy adults
ERR1077446	MGYA00018849	https://www.ebi.ac.uk/metagenomics/api/v1/analyses/MGYA00018849/file/ERR1077446_FASTQ_otu.tsv	Root-Host_associated-Human	Used in FEAST study: FEAST distinguishes patients in ICU from healthy adults
ERR1074553	MGYA00012944	https://www.ebi.ac.uk/metagenomics/api/v1/analyses/MGYA00012944/file/ERR1074553_FASTQ_otu.tsv	Root-Host_associated-Human	Used in FEAST study: FEAST distinguishes patients in ICU from healthy adults
ERR1074921	MGYA00019799	https://www.ebi.ac.uk/metagenomics/api/v1/analyses/MGYA00019799/file/ERR1074921_FASTQ_otu.tsv	Root-Host_associated-Human	Used in FEAST study: FEAST distinguishes patients in ICU from healthy adults
ERR1160827	MGYA00016208	https://www.ebi.ac.uk/metagenomics/api/v1/analyses/MGYA00016208/file/ERR1160827_FASTQ_otu.tsv	Root-Host_associated-Human	Used in FEAST study: FEAST distinguishes patients in ICU from healthy adults
ERR1160455	MGYA00017406	https://www.ebi.ac.uk/metagenomics/api/v1/analyses/MGYA00017406/file/ERR1160455_FASTQ_otu.tsv	Root-Host_associated-Human	Used in FEAST study: FEAST distinguishes patients in ICU from healthy adults
ERR1075313	MGYA00018846	https://www.ebi.ac.uk/metagenomics/api/v1/analyses/MGYA00018846/file/ERR1075313_FASTQ_otu.tsv	Root-Host_associated-Human	Used in FEAST study: FEAST distinguishes patients in ICU from healthy adults
ERR1077780	MGYA00014587	https://www.ebi.ac.uk/metagenomics/api/v1/analyses/MGYA00014587/file/ERR1077780_FASTQ_otu.tsv	Root-Host_associated-Human	Used in FEAST study: FEAST distinguishes patients in ICU from healthy adults
ERR1072779	MGYA00013485	https://www.ebi.ac.uk/metagenomics/api/v1/analyses/MGYA00013485/file/ERR1072779_FASTQ_otu.tsv	Root-Host_associated-Human	Used in FEAST study: FEAST distinguishes patients in ICU from healthy adults
ERR1077027	MGYA00017975	https://www.ebi.ac.uk/metagenomics/api/v1/analyses/MGYA00017975/file/ERR1077027_FASTQ_otu.tsv	Root-Host_associated-Human	Used in FEAST study: FEAST distinguishes patients in ICU from healthy adults
ERR1076667	MGYA00015609	https://www.ebi.ac.uk/metagenomics/api/v1/analyses/MGYA00015609/file/ERR1076667_FASTQ_otu.tsv	Root-Host_associated-Human	Used in FEAST study: FEAST distinguishes patients in ICU from healthy adults
ERR1073139	MGYA00014864	https://www.ebi.ac.uk/metagenomics/api/v1/analyses/MGYA00014864/file/ERR1073139_FASTQ_otu.tsv	Root-Host_associated-Human	Used in FEAST study: FEAST distinguishes patients in ICU from healthy adults
ERR1089674	MGYA00016887	https://www.ebi.ac.uk/metagenomics/api/v1/analyses/MGYA00016887/file/ERR1089674_FASTQ_otu.tsv	Root-Host_associated-Human	Used in FEAST study: FEAST distinguishes patients in ICU from healthy adults
ERR1160793	MGYA00020911	https://www.ebi.ac.uk/metagenomics/api/v1/analyses/MGYA00020911/file/ERR1160793_FASTQ_otu.tsv	Root-Host_associated-Human	Used in FEAST study: FEAST distinguishes patients in ICU from healthy adults
ERR1075772	MGYA00020966	https://www.ebi.ac.uk/metagenomics/api/v1/analyses/MGYA00020966/file/ERR1075772_FASTQ_otu.tsv	Root-Host_associated-Human	Used in FEAST study: FEAST distinguishes patients in ICU from healthy adults
ERR1074695	MGYA00014339	https://www.ebi.ac.uk/metagenomics/api/v1/analyses/MGYA00014339/file/ERR1074695_FASTQ_otu.tsv	Root-Host_associated-Human	Used in FEAST study: FEAST distinguishes patients in ICU from healthy adults
ERR1074132	MGYA00015627	https://www.ebi.ac.uk/metagenomics/api/v1/analyses/MGYA00015627/file/ERR1074132_FASTQ_otu.tsv	Root-Host_associated-Human	Used in FEAST study: FEAST distinguishes patients in ICU from healthy adults
ERR1078155	MGYA00015880	https://www.ebi.ac.uk/metagenomics/api/v1/analyses/MGYA00015880/file/ERR1078155_FASTQ_otu.tsv	Root-Host_associated-Human	Used in FEAST study: FEAST distinguishes patients in ICU from healthy adults
ERR1074879	MGYA00016298	https://www.ebi.ac.uk/metagenomics/api/v1/analyses/MGYA00016298/file/ERR1074879_FASTQ_otu.tsv	Root-Host_associated-Human	Used in FEAST study: FEAST distinguishes patients in ICU from healthy adults
ERR1089898	MGYA00015410	https://www.ebi.ac.uk/metagenomics/api/v1/analyses/MGYA00015410/file/ERR1089898_FASTQ_otu.tsv	Root-Host_associated-Human	Used in FEAST study: FEAST distinguishes patients in ICU from healthy adults
ERR1091766	MGYA00018793	https://www.ebi.ac.uk/metagenomics/api/v1/analyses/MGYA00018793/file/ERR1091766_FASTQ_otu.tsv	Root-Host_associated-Human	Used in FEAST study: FEAST distinguishes patients in ICU from healthy adults
ERR1073872	MGYA00016794	https://www.ebi.ac.uk/metagenomics/api/v1/analyses/MGYA00016794/file/ERR1073872_FASTQ_otu.tsv	Root-Host_associated-Human	Used in FEAST study: FEAST distinguishes patients in ICU from healthy adults
ERR1073400	MGYA00014379	https://www.ebi.ac.uk/metagenomics/api/v1/analyses/MGYA00014379/file/ERR1073400_FASTQ_otu.tsv	Root-Host_associated-Human	Used in FEAST study: FEAST distinguishes patients in ICU from healthy adults
ERR1090681	MGYA00020990	https://www.ebi.ac.uk/metagenomics/api/v1/analyses/MGYA00020990/file/ERR1090681_FASTQ_otu.tsv	Root-Host_associated-Human	Used in FEAST study: FEAST distinguishes patients in ICU from healthy adults
ERR1090126	MGYA00018482	https://www.ebi.ac.uk/metagenomics/api/v1/analyses/MGYA00018482/file/ERR1090126_FASTQ_otu.tsv	Root-Host_associated-Human	Used in FEAST study: FEAST distinguishes patients in ICU from healthy adults
ERR1080015	MGYA00015940	https://www.ebi.ac.uk/metagenomics/api/v1/analyses/MGYA00015940/file/ERR1080015_FASTQ_otu.tsv	Root-Host_associated-Human	Used in FEAST study: FEAST distinguishes patients in ICU from healthy adults
ERR1090935	MGYA00020437	https://www.ebi.ac.uk/metagenomics/api/v1/analyses/MGYA00020437/file/ERR1090935_FASTQ_otu.tsv	Root-Host_associated-Human	Used in FEAST study: FEAST distinguishes patients in ICU from healthy adults
ERR1090547	MGYA00019817	https://www.ebi.ac.uk/metagenomics/api/v1/analyses/MGYA00019817/file/ERR1090547_FASTQ_otu.tsv	Root-Host_associated-Human	Used in FEAST study: FEAST distinguishes patients in ICU from healthy adults
ERR1091307	MGYA00017385	https://www.ebi.ac.uk/metagenomics/api/v1/analyses/MGYA00017385/file/ERR1091307_FASTQ_otu.tsv	Root-Host_associated-Human	Used in FEAST study: FEAST distinguishes patients in ICU from healthy adults
ERR1073061	MGYA00013134	https://www.ebi.ac.uk/metagenomics/api/v1/analyses/MGYA00013134/file/ERR1073061_FASTQ_otu.tsv	Root-Host_associated-Human	Used in FEAST study: FEAST distinguishes patients in ICU from healthy adults
ERR1073717	MGYA00015791	https://www.ebi.ac.uk/metagenomics/api/v1/analyses/MGYA00015791/file/ERR1073717_FASTQ_otu.tsv	Root-Host_associated-Human	Used in FEAST study: FEAST distinguishes patients in ICU from healthy adults
ERR1076049	MGYA00019990	https://www.ebi.ac.uk/metagenomics/api/v1/analyses/MGYA00019990/file/ERR1076049_FASTQ_otu.tsv	Root-Host_associated-Human	Used in FEAST study: FEAST distinguishes patients in ICU from healthy adults
ERR1091803	MGYA00013979	https://www.ebi.ac.uk/metagenomics/api/v1/analyses/MGYA00013979/file/ERR1091803_FASTQ_otu.tsv	Root-Host_associated-Human	Used in FEAST study: FEAST distinguishes patients in ICU from healthy adults
ERR1091471	MGYA00013815	https://www.ebi.ac.uk/metagenomics/api/v1/analyses/MGYA00013815/file/ERR1091471_FASTQ_otu.tsv	Root-Host_associated-Human	Used in FEAST study: FEAST distinguishes patients in ICU from healthy adults
ERR1090231	MGYA00020591	https://www.ebi.ac.uk/metagenomics/api/v1/analyses/MGYA00020591/file/ERR1090231_FASTQ_otu.tsv	Root-Host_associated-Human	Used in FEAST study: FEAST distinguishes patients in ICU from healthy adults
ERR1077609	MGYA00013861	https://www.ebi.ac.uk/metagenomics/api/v1/analyses/MGYA00013861/file/ERR1077609_FASTQ_otu.tsv	Root-Host_associated-Human	Used in FEAST study: FEAST distinguishes patients in ICU from healthy adults
ERR1090596	MGYA00016506	https://www.ebi.ac.uk/metagenomics/api/v1/analyses/MGYA00016506/file/ERR1090596_FASTQ_otu.tsv	Root-Host_associated-Human	Used in FEAST study: FEAST distinguishes patients in ICU from healthy adults
ERR1090650	MGYA00019021	https://www.ebi.ac.uk/metagenomics/api/v1/analyses/MGYA00019021/file/ERR1090650_FASTQ_otu.tsv	Root-Host_associated-Human	Used in FEAST study: FEAST distinguishes patients in ICU from healthy adults
ERR1072944	MGYA00013537	https://www.ebi.ac.uk/metagenomics/api/v1/analyses/MGYA00013537/file/ERR1072944_FASTQ_otu.tsv	Root-Host_associated-Human	Used in FEAST study: FEAST distinguishes patients in ICU from healthy adults
ERR1077268	MGYA00019255	https://www.ebi.ac.uk/metagenomics/api/v1/analyses/MGYA00019255/file/ERR1077268_FASTQ_otu.tsv	Root-Host_associated-Human	Used in FEAST study: FEAST distinguishes patients in ICU from healthy adults
ERR1073376	MGYA00017401	https://www.ebi.ac.uk/metagenomics/api/v1/analyses/MGYA00017401/file/ERR1073376_FASTQ_otu.tsv	Root-Host_associated-Human	Used in FEAST study: FEAST distinguishes patients in ICU from healthy adults
ERR1091010	MGYA00015851	https://www.ebi.ac.uk/metagenomics/api/v1/analyses/MGYA00015851/file/ERR1091010_FASTQ_otu.tsv	Root-Host_associated-Human	Used in FEAST study: FEAST distinguishes patients in ICU from healthy adults
ERR1079928	MGYA00019104	https://www.ebi.ac.uk/metagenomics/api/v1/analyses/MGYA00019104/file/ERR1079928_FASTQ_otu.tsv	Root-Host_associated-Human	Used in FEAST study: FEAST distinguishes patients in ICU from healthy adults
ERR1080302	MGYA00014477	https://www.ebi.ac.uk/metagenomics/api/v1/analyses/MGYA00014477/file/ERR1080302_FASTQ_otu.tsv	Root-Host_associated-Human	Used in FEAST study: FEAST distinguishes patients in ICU from healthy adults
ERR1089849	MGYA00013248	https://www.ebi.ac.uk/metagenomics/api/v1/analyses/MGYA00013248/file/ERR1089849_FASTQ_otu.tsv	Root-Host_associated-Human	Used in FEAST study: FEAST distinguishes patients in ICU from healthy adults
ERR1160730	MGYA00020544	https://www.ebi.ac.uk/metagenomics/api/v1/analyses/MGYA00020544/file/ERR1160730_FASTQ_otu.tsv	Root-Host_associated-Human	Used in FEAST study: FEAST distinguishes patients in ICU from healthy adults
ERR1075076	MGYA00020200	https://www.ebi.ac.uk/metagenomics/api/v1/analyses/MGYA00020200/file/ERR1075076_FASTQ_otu.tsv	Root-Host_associated-Human	Used in FEAST study: FEAST distinguishes patients in ICU from healthy adults
ERR1074191	MGYA00016581	https://www.ebi.ac.uk/metagenomics/api/v1/analyses/MGYA00016581/file/ERR1074191_FASTQ_otu.tsv	Root-Host_associated-Human	Used in FEAST study: FEAST distinguishes patients in ICU from healthy adults
ERR1074636	MGYA00013466	https://www.ebi.ac.uk/metagenomics/api/v1/analyses/MGYA00013466/file/ERR1074636_FASTQ_otu.tsv	Root-Host_associated-Human	Used in FEAST study: FEAST distinguishes patients in ICU from healthy adults
ERR1077084	MGYA00016539	https://www.ebi.ac.uk/metagenomics/api/v1/analyses/MGYA00016539/file/ERR1077084_FASTQ_otu.tsv	Root-Host_associated-Human	Used in FEAST study: FEAST distinguishes patients in ICU from healthy adults
ERR1077723	MGYA00016027	https://www.ebi.ac.uk/metagenomics/api/v1/analyses/MGYA00016027/file/ERR1077723_FASTQ_otu.tsv	Root-Host_associated-Human	Used in FEAST study: FEAST distinguishes patients in ICU from healthy adults
ERR1074982	MGYA00018374	https://www.ebi.ac.uk/metagenomics/api/v1/analyses/MGYA00018374/file/ERR1074982_FASTQ_otu.tsv	Root-Host_associated-Human	Used in FEAST study: FEAST distinguishes patients in ICU from healthy adults
ERR1074257	MGYA00020163	https://www.ebi.ac.uk/metagenomics/api/v1/analyses/MGYA00020163/file/ERR1074257_FASTQ_otu.tsv	Root-Host_associated-Human	Used in FEAST study: FEAST distinguishes patients in ICU from healthy adults
ERR1078230	MGYA00016423	https://www.ebi.ac.uk/metagenomics/api/v1/analyses/MGYA00016423/file/ERR1078230_FASTQ_otu.tsv	Root-Host_associated-Human	Used in FEAST study: FEAST distinguishes patients in ICU from healthy adults
ERR1089963	MGYA00019844	https://www.ebi.ac.uk/metagenomics/api/v1/analyses/MGYA00019844/file/ERR1089963_FASTQ_otu.tsv	Root-Host_associated-Human	Used in FEAST study: FEAST distinguishes patients in ICU from healthy adults
ERR1160351	MGYA00018362	https://www.ebi.ac.uk/metagenomics/api/v1/analyses/MGYA00018362/file/ERR1160351_FASTQ_otu.tsv	Root-Host_associated-Human	Used in FEAST study: FEAST distinguishes patients in ICU from healthy adults
ERR1080228	MGYA00012860	https://www.ebi.ac.uk/metagenomics/api/v1/analyses/MGYA00012860/file/ERR1080228_FASTQ_otu.tsv	Root-Host_associated-Human	Used in FEAST study: FEAST distinguishes patients in ICU from healthy adults
ERR1075865	MGYA00019723	https://www.ebi.ac.uk/metagenomics/api/v1/analyses/MGYA00019723/file/ERR1075865_FASTQ_otu.tsv	Root-Host_associated-Human	Used in FEAST study: FEAST distinguishes patients in ICU from healthy adults
ERR1073989	MGYA00018289	https://www.ebi.ac.uk/metagenomics/api/v1/analyses/MGYA00018289/file/ERR1073989_FASTQ_otu.tsv	Root-Host_associated-Human	Used in FEAST study: FEAST distinguishes patients in ICU from healthy adults
ERR1076970	MGYA00020982	https://www.ebi.ac.uk/metagenomics/api/v1/analyses/MGYA00020982/file/ERR1076970_FASTQ_otu.tsv	Root-Host_associated-Human	Used in FEAST study: FEAST distinguishes patients in ICU from healthy adults
ERR1077897	MGYA00014667	https://www.ebi.ac.uk/metagenomics/api/v1/analyses/MGYA00014667/file/ERR1077897_FASTQ_otu.tsv	Root-Host_associated-Human	Used in FEAST study: FEAST distinguishes patients in ICU from healthy adults
ERR1077342	MGYA00020302	https://www.ebi.ac.uk/metagenomics/api/v1/analyses/MGYA00020302/file/ERR1077342_FASTQ_otu.tsv	Root-Host_associated-Human	Used in FEAST study: FEAST distinguishes patients in ICU from healthy adults
ERR1077846	MGYA00016943	https://www.ebi.ac.uk/metagenomics/api/v1/analyses/MGYA00016943/file/ERR1077846_FASTQ_otu.tsv	Root-Host_associated-Human	Used in FEAST study: FEAST distinguishes patients in ICU from healthy adults
ERR1077434	MGYA00014613	https://www.ebi.ac.uk/metagenomics/api/v1/analyses/MGYA00014613/file/ERR1077434_FASTQ_otu.tsv	Root-Host_associated-Human	Used in FEAST study: FEAST distinguishes patients in ICU from healthy adults
ERR1077393	MGYA00017803	https://www.ebi.ac.uk/metagenomics/api/v1/analyses/MGYA00017803/file/ERR1077393_FASTQ_otu.tsv	Root-Host_associated-Human	Used in FEAST study: FEAST distinguishes patients in ICU from healthy adults
ERR1073958	MGYA00013438	https://www.ebi.ac.uk/metagenomics/api/v1/analyses/MGYA00013438/file/ERR1073958_FASTQ_otu.tsv	Root-Host_associated-Human	Used in FEAST study: FEAST distinguishes patients in ICU from healthy adults
ERR1075361	MGYA00018717	https://www.ebi.ac.uk/metagenomics/api/v1/analyses/MGYA00018717/file/ERR1075361_FASTQ_otu.tsv	Root-Host_associated-Human	Used in FEAST study: FEAST distinguishes patients in ICU from healthy adults
ERR1160380	MGYA00015806	https://www.ebi.ac.uk/metagenomics/api/v1/analyses/MGYA00015806/file/ERR1160380_FASTQ_otu.tsv	Root-Host_associated-Human	Used in FEAST study: FEAST distinguishes patients in ICU from healthy adults
ERR1160855	MGYA00019331	https://www.ebi.ac.uk/metagenomics/api/v1/analyses/MGYA00019331/file/ERR1160855_FASTQ_otu.tsv	Root-Host_associated-Human	Used in FEAST study: FEAST distinguishes patients in ICU from healthy adults
ERR1160427	MGYA00014168	https://www.ebi.ac.uk/metagenomics/api/v1/analyses/MGYA00014168/file/ERR1160427_FASTQ_otu.tsv	Root-Host_associated-Human	Used in FEAST study: FEAST distinguishes patients in ICU from healthy adults
ERR1074521	MGYA00016718	https://www.ebi.ac.uk/metagenomics/api/v1/analyses/MGYA00016718/file/ERR1074521_FASTQ_otu.tsv	Root-Host_associated-Human	Used in FEAST study: FEAST distinguishes patients in ICU from healthy adults
ERR1074953	MGYA00014931	https://www.ebi.ac.uk/metagenomics/api/v1/analyses/MGYA00014931/file/ERR1074953_FASTQ_otu.tsv	Root-Host_associated-Human	Used in FEAST study: FEAST distinguishes patients in ICU from healthy adults
[truncated: 8,551 more rows]
